# Supplementary material for: A Global Analysis of Deforestation in Moist Tropical Forest Protected Areas
Source: PLoS One. 2015 Dec 3;10(12):e0143886. doi: 10.1371/journal.pone.0143886 (PMC4669159; doi:10.1371/journal.pone.0143886)
Supplement: S1 Dataset — (XLS) [file pone.0143886.s001.xls]

## Sheet: Sheet2
	Reserves are sorted by continent (first Africa, then Australasia, then Asia, then Neotropics) and in order of ascending Object ID (see WDPA for details.) Yellow cells are forest loss L; blue cells are tree cover in 2000; green cells are the calculated forest loss r. Note that buffer 5 is the cumaltive buffer zone from 1km to 5km. In column AG the '0's indicate reserves in the subset.
OBJECT ID	COUNTRY	reserve	buffer15	buffer10	buffer5	Buffer4-5	buffer4	buffer3	buffer2	buffer1	bufferin	treserve	t15	t10	t5	T4-5	t4	t3	t2	t1	tin	rreserve	r15	r10	r5	R4-5	r4	r3	r2	r1	rin	Subset(0)
21613	burundi	0.00600007	0.0104886	0.0102998	0.0191805	0.0158073	0.015988	0.0220379	0.0229974	0.0261289	0.00839772	0.996049	0.916086	0.91233	0.94046	0.940131	0.93618	0.940969	0.944549	0.967306	0.995219	0.00602387	0.0114494	0.0112895	0.0203948	0.016814	0.0170779	0.0234205	0.0243475	0.027012	0.00843806	1
21615	burundi	0.0144582	0.00773994	0.00736851	0.0136	0.00750285	0.0147872	0.0153527	0.0172051	0.0192792	0.0175819	0.915488	0.762543	0.664421	0.714098	0.665932	0.705144	0.724758	0.765	0.792655	0.910994	0.0157929	0.0101502	0.0110901	0.019045	0.0112667	0.0209705	0.0211832	0.0224903	0.0243223	0.0192996	0
21619	burundi	0.00261129	0.0291378	0.0122427	0.0072248	0.00632414	0.00539565	0.00905212	0.00916744	0.0121216	0.00263902	0.994653	0.891046	0.921468	0.941786	0.94848	0.939224	0.944367	0.931065	0.930268	0.994596	0.00262533	0.0327007	0.0132861	0.00767137	0.00666765	0.00574479	0.00958538	0.00984618	0.0130302	0.00265336	1
262853	burundi	0.0250029	0.0085094	0.0176316	0.0310197	0.0304638	0.0378752	0.0336064	0.0195136	0.0151014	0.0217438	0.964595	0.787712	0.948556	0.945025	0.949302	0.952917	0.938206	0.935771	0.946072	0.96953	0.0259206	0.0108027	0.0185879	0.0328242	0.0320908	0.0397466	0.0358198	0.020853	0.0159623	0.0224271	1
20725	cameroon	0.000269757	0.0045179	0.00538486	0.00362424	0.00399756	0.00537224	0.00253273	0.00228731	0.00204384	0.000561603	0.999812	0.997655	0.998921	0.999741	0.999895	0.999603	0.999572	0.999891	0.988251	0.996608	0.000269808	0.00452852	0.00539067	0.00362518	0.00399798	0.00537437	0.00253381	0.00228756	0.00206814	0.000563514	0
20727	cameroon	0.000769218	0.0228106	0.0225253	0.0122153	0.0198319	0.013108	0.00815386	0.00781028	0.00914812	0.00190173	0.996132	0.879067	0.924143	0.994624	0.989787	0.994782	0.996277	0.997622	0.984895	0.977827	0.000772204	0.0259487	0.0243743	0.0122813	0.0200365	0.0131767	0.00818432	0.0078289	0.00928842	0.00194485	1
20795	cameroon	0.0116214	0.081344	0.108708	0.0925317	0.0935261	0.0939799	0.0943516	0.0874267	0.0710965	0.0116214	0.430723	0.974087	0.961159	0.93947	0.949838	0.959996	0.956216	0.882081	0.863636	0.430723	0.026981	0.0835079	0.113101	0.0984935	0.0984653	0.0978962	0.0986719	0.0991142	0.0823223	0.026981	1
20933	cameroon	0.000490231	0.00539537	0.00308736	0.00418604	0.002441	0.00630409	0.00449978	0.00352123	0.00313699	0.00312159	0.999372	0.99928	0.998211	0.997608	0.997684	0.997789	0.997512	0.998502	0.992791	0.98883	0.000490539	0.00539925	0.00309289	0.00419608	0.00244666	0.00631806	0.004511	0.00352651	0.00315977	0.00315686	0
21703	cameroon	0.00113376	0.0175669	0.00847334	0.0136158	0.0108382	0.0143696	0.0208627	0.00849888	0.00403786	0.00135247	0.999669	0.99158	0.994392	0.997834	0.997193	0.998564	0.997761	0.997799	0.994594	0.998379	0.00113414	0.0177161	0.00852113	0.0136453	0.0108687	0.0143903	0.0209095	0.00851763	0.00405981	0.00135466	0
21707	cameroon	0.000408987	0.0062458	0.00726897	0.00378456	0.00531118	0.00391605	0.00297941	0.00292812	0.00255546	0.000364201	0.999904	0.998647	0.998961	0.998352	0.998438	0.997807	0.997256	0.999879	0.999376	0.999689	0.000409026	0.00625426	0.00727653	0.00379081	0.00531949	0.00392466	0.00298761	0.00292847	0.00255706	0.000364314	1
21711	cameroon	0.00544317	0.00768658	0.00462432	0.00498554	0.0059025	0.00459929	0.00322339	0.00602545	0.0101305	0.0077771	0.998278	0.975344	0.989467	0.980336	0.972659	0.97975	0.98244	0.989985	0.993573	0.997546	0.00545255	0.00788089	0.00467354	0.00508554	0.00606842	0.00469435	0.003281	0.0060864	0.010196	0.00779623	0
285467	cameroon	0.00293516	0.00775032	0.00819497	0.00420509	0.00535637	0.00453764	0.00282105	0.00290441	0.00203343	0.00145112	0.883382	0.939852	0.94507	0.941725	0.946365	0.935034	0.94994	0.934062	0.919065	0.901949	0.00332263	0.00824633	0.00867128	0.00446531	0.00565994	0.00485292	0.00296971	0.00310944	0.0022125	0.00160888	1
285471	cameroon	0.00541888	0.00864395	0.00677728	0.0059853	0.00377255	0.00433797	0.0122635	0.0060637	0.00675344	0.0114296	0.892017	0.946074	0.933469	0.935493	0.936435	0.931003	0.930484	0.946486	0.935809	0.91364	0.00607487	0.00913665	0.00726032	0.00639802	0.00402863	0.00465946	0.0131797	0.00640654	0.00721669	0.0125099	0
20757	car	0.0243798	0.0192769	0.0227616	0.0128378	0.00651606	0.00738443	0.0161352	0.0228777	0.0134975	0.00723703	0.999509	0.996721	0.997633	1	1	1	1	1	0.999947	0.999981	0.0243918	0.0193403	0.0228156	0.0128378	0.00651606	0.00738443	0.0161352	0.0228777	0.0134983	0.00723716	0
22955	car	0.0520178	0.0542542	0.0345722	0.0402531	0.0296216	0.0264776	0.0470723	0.0617419	0.0618791	0.0357892	0.999106	0.952602	0.923839	0.960885	0.95303	0.96436	0.96196	0.96535	0.995351	0.997445	0.0520643	0.0569537	0.0374223	0.0418917	0.0310815	0.0274561	0.0489337	0.0639581	0.0621681	0.0358808	0
23037	car	0.00433276	0.0122421	0.00537246	0.00936952	0.00934585	0.0104218	0.00951368	0.00822857	0.00758709	0.00464621	0.991489	0.997429	0.999126	0.998799	0.998967	0.998383	0.99898	0.99886	0.986183	0.996259	0.00436995	0.0122736	0.00537716	0.00938079	0.00935552	0.0104387	0.00952339	0.00823796	0.00769339	0.00466366	0
285145	car	0.00457611	0.00600223	0.00440674	0.00551394	0.00604872	0.00478506	0.00457306	0.00678211	0.00448231	0.00533693	1	0.996331	0.995121	0.999988	0.999959	1	1	1	1	1	0.00457611	0.00602434	0.00442835	0.00551401	0.00604897	0.00478506	0.00457306	0.00678211	0.00448231	0.00533693	0
285147	car	0.00696258	0.0187108	0.0125421	0.0326754	0.0515452	0.0316305	0.0169474	0.0153549	0.0123153	0.00696258	1	0.998394	0.985659	0.996323	0.994524	0.997078	0.99591	0.999469	0.999921	1	0.00696258	0.0187409	0.0127246	0.032796	0.0518291	0.0317232	0.017017	0.0153631	0.0123162	0.00696258	0
285149	car	0.00937829	0.0217997	0.0398092	0.0396963	0.0482287	0.0442108	0.0381736	0.0252559	0.0373653	0.0124816	0.999406	0.995787	0.992068	0.999767	0.999367	0.999929	0.999964	0.999852	0.999898	0.999433	0.00938386	0.0218919	0.0401275	0.0397055	0.0482592	0.0442139	0.038175	0.0252597	0.0373691	0.0124887	0
285153	car	0.00564042	0.00554113	0.0072276	0.00998726	0.0124392	0.0102431	0.00991511	0.00679524	0.00908942	0.00813787	0.998707	0.999078	0.999422	0.998741	0.999106	0.999438	0.998505	0.997751	0.998493	0.99907	0.00564773	0.00554625	0.00723178	0.00999984	0.0124503	0.0102489	0.00992995	0.00681055	0.00910314	0.00814545	0
285155	car	0.0232498	0.0171367	0.0050088	0.00719787	0.00955176	0.00726146	0.00488526	0.00551052	0.0117188	0.0206688	0.99833	0.992145	0.9952	0.996354	0.997046	0.995788	0.994783	0.998004	0.999527	0.998289	0.0232887	0.0172723	0.00503296	0.00722421	0.00958006	0.00729217	0.00491088	0.00552155	0.0117243	0.0207042	0
20591	congo	0.001213	0.00676409	0.00301273	0.00303323	0.00157791	0.00243981	0.00383226	0.00428166	0.00944415	0.0118243	0.999701	0.999008	0.999733	0.999847	0.999877	0.99984	0.999831	0.999841	0.999773	0.999777	0.00121336	0.00677081	0.00301353	0.0030337	0.00157811	0.0024402	0.00383291	0.00428234	0.00944629	0.0118269	0
21657	congo	0.0133769	0.0403839	0.0482192	0.0339433	0.0365177	0.0316419	0.0330969	0.0344408	0.0382682	0.0401142	0.999655	0.995813	0.99466	0.997334	0.996679	0.997951	0.997831	0.996889	0.992033	0.998723	0.0133816	0.0405537	0.0484781	0.034034	0.0366394	0.0317068	0.0331688	0.0345483	0.0385755	0.0401655	0
23731	congo	0.000897829	0.00348974	0.00480281	0.00412999	0.00754502	0.00398846	0.00318367	0.00229124	0.0014592	0.00114591	0.999998	0.99999	1	0.999992	1	0.999967	1	1	0.999995	1	0.00089783	0.00348978	0.00480281	0.00413002	0.00754502	0.00398859	0.00318367	0.00229124	0.00145921	0.00114591	0
25209	drc	0.000624348	0.00975936	0.00838502	0.0126755	0.0112092	0.0132608	0.0155348	0.0107641	0.00709522	0.00190072	0.477191	0.99864	0.998417	0.998948	0.998575	0.999009	0.999353	0.998899	0.996141	0.989402	0.00130838	0.00977265	0.00839832	0.0126889	0.0112252	0.013274	0.0155448	0.010776	0.0071227	0.00192108	0
25213	drc	0.000732839	0.0211268	0.0202869	0.00921972	0.0131247	0.00927538	0.00858576	0.00594882	0.00320578	0.00270166	0.999034	0.998861	0.998772	0.998941	0.998868	0.998843	0.999209	0.998846	0.996577	0.99172	0.000733548	0.0211509	0.0203118	0.00922949	0.0131396	0.00928613	0.00859255	0.00595569	0.00321679	0.00272421	0
25215	drc	0.00935764	0.0223555	0.0283047	0.0373233	0.0337803	0.0364615	0.0400784	0.0389603	0.0358796	0.0259475	0.999806	0.932113	0.972026	0.992926	0.984918	0.990737	0.996985	0.999019	0.999712	0.999437	0.00935945	0.0239837	0.0291192	0.0375892	0.0342975	0.0368024	0.0401996	0.0389986	0.03589	0.0259622	0
25225	drc	0.0122023	0.0314636	0.0325829	0.0210305	0.0183959	0.0192187	0.0213532	0.0256947	0.0285781	0.0126656	0.999685	0.999759	0.999896	0.999782	0.999829	0.999801	0.999658	0.999836	0.999652	0.999417	0.0122062	0.0314712	0.0325863	0.0210351	0.018399	0.0192225	0.0213605	0.0256989	0.028588	0.012673	0
253975	drc	0.00195673	0.00701343	0.00659744	0.0101408	0.00878098	0.00856082	0.00810498	0.010646	0.0159938	0.0151974	0.453839	0.998923	0.99885	0.99876	0.999237	0.999109	0.998828	0.998115	0.998179	0.996959	0.0043115	0.00702099	0.00660504	0.0101534	0.00878768	0.00856846	0.00811449	0.0106661	0.016023	0.0152437	0
253989	drc	0.00435351	0.0317858	0.0220973	0.0214461	0.0149568	0.0199753	0.0231313	0.0275464	0.0292675	0.020999	0.997215	0.998514	0.998724	0.998919	0.999026	0.998948	0.998871	0.998835	0.998359	0.987712	0.00436567	0.0318331	0.0221255	0.0214693	0.0149714	0.0199963	0.0231575	0.0275786	0.0293156	0.0212602	0
293467	drc	0.0929264	0.0702255	0.0560178	0.0740661	0.0649333	0.0853666	0.0736039	0.0725388	0.0828097	0.0722466	0.999031	0.975985	0.971697	0.990566	0.980081	0.995083	0.994166	0.993574	0.995988	0.999603	0.0930166	0.0719535	0.0576495	0.0747715	0.066253	0.0857884	0.0740358	0.073008	0.0831432	0.0722752	0
21333	eq	0.00623906	0.00918329	0.00977203	0.00669709	0.00927706	0.00359148	0.00417839	0.00976548	0.0263576	0.0208029	0.999755	0.999686	0.999719	0.99982	0.999748	0.999944	0.999884	0.999699	0.998843	0.99892	0.00624059	0.00918617	0.00977478	0.0066983	0.00927939	0.00359168	0.00417887	0.00976842	0.0263882	0.0208253	0
21717	eq	0.00914592	0.00705412	0.023318	0.0128998	0.0201028	0.0142518	0.0100176	0.00571135	0.00417859	0.0112905	0.928734	0.152652	0.557896	0.939718	0.85727	0.924387	0.996815	0.996116	0.98382	0.914669	0.00984773	0.0462105	0.0417963	0.0137273	0.0234498	0.0154176	0.0100496	0.00573362	0.00424731	0.0123438	1
21719	eq	0.00232158	0.0123685	0.0141347	0.0113694	0.0184617	0.0115599	0.00678939	0.00861383	0.0149454	0.0120783	0.999143	0.974033	0.991437	0.997157	0.996419	0.995593	0.998222	0.998389	0.988349	0.994835	0.00232357	0.0126983	0.0142568	0.0114018	0.018528	0.011611	0.00680149	0.00862773	0.0151216	0.012141	0
25187	eq	0.00463754	0.00182707	0.00257316	0.00279907	0.00284074	0.00260372	0.00317218	0.00257595	0.00267686	0.00470081	0.882975	0.12101	0.200438	0.372741	0.34485	0.36323	0.379651	0.408096	0.480535	0.85854	0.00525217	0.0150985	0.0128377	0.00750944	0.00823762	0.00716824	0.00835552	0.00631213	0.00557058	0.00547535	1
25191	eq	0.00559494	0.0199605	0.0226879	0.0166369	0.0267217	0.0152808	0.0127557	0.00946924	0.0152133	0.00864887	0.999963	0.998752	0.998593	0.999289	0.998034	0.999579	0.999839	0.999962	0.999179	0.999937	0.00559515	0.0199854	0.0227199	0.0166487	0.0267743	0.0152872	0.0127577	0.0094696	0.0152258	0.00864942	1
25193	eq	0.00300642	0.0207152	0.00638254	0.00624644	0.0126794	0.00549382	0.00347266	0.0019394	0.00160443	0.00225489	0.999913	0.998799	0.999587	0.999837	0.999565	0.999906	0.999989	0.999938	0.99947	0.999744	0.00300668	0.0207401	0.00638517	0.00624745	0.0126849	0.00549433	0.0034727	0.00193952	0.00160528	0.00225547	0
25201	eq	0.00512113	0.0176243	0.024622	0.0208221	0.0237134	0.0198717	0.021492	0.0175889	0.0219669	0.0153658	0.999753	0.996115	0.997715	0.999267	0.999139	0.999113	0.999085	0.999804	0.997867	0.99911	0.00512239	0.017693	0.0246784	0.0208374	0.0237339	0.0198893	0.0215117	0.0175923	0.0220138	0.0153795	1
21445	gabon	0.00060805	0.0113375	0.0144886	0.00201852	0.00272622	0.00220337	0.00167262	0.00148909	0.000621108	0.000780254	0.99898	0.902812	0.886736	0.891551	0.927038	0.906263	0.865121	0.868665	0.91967	0.990491	0.000608671	0.0125579	0.0163392	0.00226406	0.00294078	0.00243127	0.0019334	0.00171423	0.00067536	0.000787745	0
22961	gabon	0.00952964	0.0049521	0.0109975	0.00319754	0.00286268	0.00164655	0.00519731	0.00341268	0.000949505	0.00895699	0.937388	0.483694	0.453574	0.304132	0.36786	0.312206	0.279938	0.226426	0.194527	0.927246	0.0101662	0.0102381	0.0242463	0.0105137	0.00778196	0.00527393	0.0185659	0.015072	0.0048811	0.00965978	0
22963	gabon	0.0024317	0.00948737	0.00687066	0.0035842	0.00348656	0.0027831	0.00358554	0.00452499	0.00337254	0.0101769	0.993723	0.661744	0.751414	0.576776	0.621916	0.589923	0.551883	0.538589	0.343455	0.987018	0.00244706	0.0143369	0.00914364	0.0062142	0.00560615	0.00471774	0.00649692	0.00840157	0.00981946	0.0103107	1
22967	gabon	0.00383955	0.0082914	0.00882929	0.00488144	0.00689517	0.00290112	0.00442389	0.00520425	0.00471411	0.00417023	0.997312	0.896118	0.988637	0.998944	0.99723	0.999441	0.999558	0.999665	0.998012	0.999245	0.00384989	0.00925258	0.00893077	0.00488659	0.00691432	0.00290275	0.00442584	0.00520599	0.0047235	0.00417338	0
22969	gabon	0.0252395	0.00651505	0.0176928	0.0144435	0.01306	0.0136267	0.0132564	0.0184795	0.0356747	0.0241834	0.997947	0.999413	0.999028	0.999807	0.999888	0.99986	0.999795	0.999652	0.999268	0.998179	0.0252914	0.00651887	0.01771	0.0144462	0.0130615	0.0136286	0.0132591	0.0184859	0.0357008	0.0242275	1
22971	gabon	0.00553984	0.0103261	0.0075653	0.00893531	0.00749669	0.00610142	0.00992742	0.0136581	0.036205	0.015258	0.999018	0.999604	0.999804	0.999597	0.999698	0.999598	0.999487	0.999578	0.999049	0.994069	0.00554529	0.0103302	0.00756678	0.00893892	0.00749895	0.00610388	0.00993251	0.0136639	0.0362394	0.015349	0
293851	gabon	0.0291597	0.00530772	0.0119691	0.0282598	0.016482	0.032797	0.0307669	0.037224	0.0672575	0.0491986	0.964077	0.997189	0.99339	0.982702	0.987516	0.988068	0.979129	0.972133	0.965306	0.949286	0.0302462	0.00532268	0.0120488	0.0287572	0.0166904	0.0331931	0.0314227	0.0382911	0.0696748	0.0518269	0
297	ghana	0.00339475	0.0281594	0.0237242	0.0211779	0.0320766	0.0332844	0.0170149	0.00917431	0.0138317	0.00764994	1	0.99493	0.987421	0.990624	0.987572	0.994582	0.99555	0.977957	0.994895	1	0.00339475	0.0283029	0.0240264	0.0213784	0.0324803	0.0334657	0.017091	0.0093811	0.0139027	0.00764994	0
581	ghana	0.00381742	0.0435885	0.0244674	0.0228471	0.0254476	0.0313438	0.0162744	0.0111195	0.00939115	0.00430646	0.999997	0.994829	0.993551	0.991843	0.990908	0.996193	0.985263	0.995024	0.996404	0.99998	0.00381744	0.043815	0.0246262	0.023035	0.0256811	0.0314636	0.0165178	0.0111751	0.00942504	0.00430655	0
583	ghana	0.0336342	0.0560823	0.0472964	0.0574196	0.049892	0.0589672	0.0654787	0.0604619	0.0452508	0.033337	0.934021	0.866452	0.784158	0.798608	0.746914	0.784432	0.869899	0.840724	0.922814	0.932889	0.0360101	0.0647264	0.0603149	0.0718996	0.0667976	0.0751718	0.0752717	0.0719164	0.0490357	0.0357352	0
585	ghana	0.0682121	0.0290677	0.0129253	0.0244077	0.0269885	0.0193739	0.0218821	0.0295309	0.0311502	0.0483219	1	0.992594	0.989154	0.996411	0.998762	0.999894	0.998672	0.987823	0.997315	1	0.0682121	0.0292846	0.0130671	0.0244956	0.027022	0.019376	0.0219112	0.0298949	0.0312341	0.0483219	0
589	ghana	0.00275482	0.00833413	0.00212452	0.00213792	0.000870077	0.00122551	0.00266623	0.00438306	0.00361822	0.00224779	0.610718	0.62738	0.512099	0.544201	0.487163	0.520545	0.570424	0.621121	0.615865	0.617484	0.00451079	0.013284	0.00414865	0.00392855	0.00178601	0.00235428	0.00467412	0.00705669	0.00587502	0.00364025	1
591	ghana	0.0246227	0.0423508	0.0431363	0.0344964	0.0363735	0.032892	0.0319053	0.0371586	0.029926	0.0246227	0.990469	0.888997	0.960001	0.953817	0.976571	0.932576	0.943015	0.95713	0.986886	0.990469	0.0248597	0.0476388	0.0449336	0.0361667	0.0372461	0.03527	0.0338333	0.038823	0.0303237	0.0248597	0
593	ghana	0.0367394	0.0376881	0.0387663	0.0315673	0.0382156	0.0273577	0.0243149	0.0330278	0.0321929	0.0367394	0.989667	0.810728	0.877274	0.932715	0.941966	0.909832	0.921282	0.972499	0.976954	0.989667	0.037123	0.0464867	0.0441896	0.0338445	0.0405701	0.0300689	0.0263924	0.0339617	0.0329523	0.037123	0
595	ghana	0.0213953	0.0409455	0.0441912	0.0380145	0.0457614	0.0377151	0.0321937	0.0289501	0.0219728	0.0213953	0.969612	0.852951	0.94307	0.959173	0.941902	0.97267	0.964991	0.965189	0.967199	0.969612	0.0220659	0.0480045	0.0468588	0.0396325	0.048584	0.0387749	0.0333616	0.0299942	0.022718	0.0220659	1
597	ghana	0.0630372	0.0403249	0.0383817	0.0311318	0.0277267	0.0358842	0.0339957	0.0268173	0.0259259	0.0630372	0.988539	0.841262	0.922712	0.945458	0.926149	0.950056	0.966351	0.958769	0.908642	0.988539	0.0637681	0.0479338	0.0415966	0.0329278	0.0299376	0.0377706	0.0351795	0.0279705	0.0285326	0.0637681	1
599	ghana	0.0466314	0.0414782	0.0439334	0.0172933	0.0232335	0.0151009	0.015748	0.0119445	0.0162774	0.0466314	0.986988	0.978665	0.988956	0.984639	0.989071	0.996937	0.986238	0.958173	0.982851	0.986988	0.0472462	0.0423824	0.0444241	0.0175631	0.0234903	0.0151473	0.0159678	0.0124659	0.0165614	0.0472462	0
601	ghana	0.0874613	0.17628	0.18309	0.135999	0.123754	0.141011	0.131516	0.15852	0.102452	0.0874613	1	0.962824	0.997612	0.996901	0.997346	0.994006	0.997689	0.99983	1	1	0.0874613	0.183087	0.183528	0.136422	0.124083	0.141862	0.131821	0.158548	0.102452	0.0874613	0
603	ghana	0.0184695	0.11322	0.116787	0.111553	0.114844	0.117265	0.110037	0.100335	0.0939954	0.0451936	0.99986	0.98329	0.995039	0.996412	0.996186	0.995082	0.998389	0.99624	0.998938	0.999368	0.0184721	0.115144	0.11737	0.111955	0.115283	0.117844	0.110215	0.100714	0.0940953	0.0452222	0
605	ghana	0.0213608	0.109509	0.0902293	0.0836477	0.0932938	0.085897	0.0681344	0.0928814	0.0807756	0.0727997	0.999667	0.988541	0.996661	0.997373	0.997855	0.998694	0.996217	0.996834	0.999793	0.997827	0.0213679	0.110779	0.0905316	0.083868	0.0934944	0.0860093	0.0683931	0.0931764	0.0807924	0.0729583	0
607	ghana	0.00785855	0.0265714	0.0216009	0.0157674	0.013689	0.0213604	0.0160702	0.00983261	0.00737925	0.00785855	1	0.989611	0.978494	0.984331	0.983542	0.985836	0.982104	0.986656	1	1	0.00785855	0.0268504	0.0220757	0.0160184	0.013918	0.0216673	0.016363	0.00996559	0.00737925	0.00785855	1
609	ghana	0.000885152	0.0265993	0.0201434	0.0183491	0.026207	0.0163257	0.0126901	0.0110363	0.0100731	0.000885152	1	0.985306	0.976458	0.986271	0.984896	0.993211	0.973421	0.993319	0.987745	1	0.000885152	0.026996	0.020629	0.0186045	0.0266089	0.0164373	0.0130366	0.0111106	0.0101981	0.000885152	1
611	ghana	0.00350631	0.0278697	0.0206313	0.0119609	0.0143699	0.0114218	0.0135124	0.00539313	0.00146704	0.00350631	1	0.98097	0.987578	0.987612	0.998381	0.992866	0.981291	0.962757	0.951588	1	0.00350631	0.0284103	0.0208908	0.0121109	0.0143932	0.0115039	0.01377	0.00560176	0.00154168	0.00350631	0
613	ghana	0.0373866	0.0313585	0.0281524	0.0253652	0.0260156	0.0237801	0.0263566	0.0253288	0.0258558	0.0372485	0.999265	0.99523	0.993907	0.994082	0.995328	0.992199	0.993501	0.995408	0.995061	0.996562	0.0374141	0.0315087	0.0283249	0.0255162	0.0261377	0.023967	0.0265291	0.0254457	0.0259841	0.037377	1
615	ghana	0.0182284	0.0561413	0.0570981	0.0554902	0.0597711	0.0541016	0.0552838	0.0511904	0.0366168	0.01841	0.999081	0.992528	0.993755	0.995082	0.995371	0.994475	0.996816	0.993523	0.997648	0.999072	0.0182452	0.056564	0.0574569	0.0557644	0.0600491	0.0544022	0.0554604	0.0515241	0.0367031	0.0184271	0
617	ghana	0.019451	0.0482796	0.0456108	0.0528179	0.0451832	0.0549187	0.0546065	0.0602319	0.0507632	0.0276442	1	0.99251	0.987122	0.992134	0.99081	0.995711	0.988324	0.993826	0.999726	1	0.019451	0.0486439	0.0462058	0.0532367	0.0456023	0.0551553	0.0552516	0.0606061	0.0507771	0.0276442	0
621	ghana	0.0322762	0.046494	0.0460142	0.0434118	0.040045	0.0409194	0.0498262	0.0436104	0.0452572	0.0373188	0.999937	0.982247	0.915039	0.97462	0.93533	0.991215	0.984143	0.994299	0.997061	0.99992	0.0322782	0.0473343	0.0502866	0.0445423	0.0428138	0.0412821	0.0506291	0.0438605	0.0453907	0.0373218	1
623	ghana	0.0340017	0.0462771	0.0497238	0.0530111	0.0495832	0.050554	0.053029	0.0626692	0.0551661	0.0340017	0.996077	0.993624	0.990545	0.994401	0.99646	0.988836	0.994253	0.999699	0.999738	0.996077	0.0341357	0.046574	0.0501984	0.0533096	0.0497594	0.0511248	0.0533356	0.0626881	0.0551805	0.0341357	1
625	ghana	0.00556122	0.0501858	0.0422211	0.041446	0.0388249	0.0419502	0.0433593	0.0420776	0.0288982	0.00692053	0.999453	0.97864	0.977664	0.991924	0.985975	0.991009	0.996431	0.995498	0.998516	0.999257	0.00556427	0.0512811	0.0431857	0.0417834	0.0393772	0.0423308	0.0435146	0.042268	0.0289412	0.00692568	1
627	ghana	0.0237333	0.0569508	0.0560347	0.0490699	0.0504751	0.0490216	0.0459098	0.0504775	0.0305644	0.0237333	0.999117	0.985499	0.989745	0.991775	0.985911	0.990647	0.998831	0.99623	0.995144	0.999117	0.0237543	0.0577888	0.0566152	0.0494769	0.0511965	0.0494844	0.0459636	0.0506686	0.0307136	0.0237543	1
629	ghana	0.0168009	0.112822	0.116789	0.10848	0.0965585	0.103491	0.118046	0.117504	0.0613339	0.0289914	0.999971	0.994548	0.995984	0.996421	0.997041	0.997696	0.996714	0.993994	0.998764	0.999975	0.0168014	0.113441	0.11726	0.108869	0.0968451	0.10373	0.118435	0.118214	0.0614098	0.0289922	1
631	ghana	0.0250574	0.0578443	0.0610284	0.0526266	0.0693772	0.0461067	0.04128	0.0473472	0.063025	0.0268048	0.99922	0.988725	0.987538	0.955002	0.974786	0.977705	0.917018	0.934003	0.996713	0.998933	0.0250769	0.0585039	0.0617986	0.0551063	0.0711718	0.0471581	0.0450155	0.0506928	0.0632329	0.0268334	1
633	ghana	0.028581	0.0545807	0.0487443	0.0360651	0.0391931	0.0367152	0.0330796	0.0332683	0.0378075	0.028581	0.999218	0.990968	0.993391	0.996897	0.997646	0.993372	0.999143	0.99809	0.999299	0.999218	0.0286034	0.0550782	0.0490686	0.0361774	0.0392855	0.0369601	0.033108	0.0333319	0.037834	0.0286034	0
635	ghana	0.00833065	0.0437838	0.0421046	0.0389354	0.0434295	0.0403078	0.0326763	0.0377162	0.0368692	0.0084293	0.999991	0.988511	0.989073	0.994317	0.995702	0.991167	0.995421	0.995376	0.998275	0.999982	0.00833072	0.0442927	0.0425697	0.0391579	0.043617	0.040667	0.0328266	0.0378914	0.0369329	0.00842946	0
639	ghana	0.0109641	0.0459772	0.0427206	0.048576	0.0528656	0.0471788	0.0463409	0.0467266	0.0362522	0.0127064	0.999419	0.991622	0.995399	0.991642	0.989315	0.995216	0.99657	0.985381	0.990061	0.999268	0.0109705	0.0463656	0.0429181	0.0489854	0.0534366	0.0474056	0.0465004	0.0474199	0.0366161	0.0127157	0
641	ghana	0.0509791	0.0518201	0.050303	0.0435161	0.0385501	0.0437082	0.0491167	0.044086	0.0406539	0.0584177	0.999928	0.994701	0.990826	0.996097	0.997893	0.998157	0.989073	0.998696	0.994918	0.999898	0.0509828	0.0520962	0.0507688	0.0436866	0.0386315	0.0437889	0.0496593	0.0441435	0.0408616	0.0584236	1
643	ghana	0.0088711	0.0615244	0.0617267	0.0503937	0.0595329	0.0524989	0.0487366	0.0405975	0.0294212	0.0137824	0.999839	0.986983	0.991448	0.992388	0.992848	0.990065	0.991136	0.995236	0.996998	0.999686	0.00887253	0.0623359	0.0622592	0.0507803	0.0599617	0.0530258	0.0491725	0.0407918	0.0295098	0.0137868	0
645	ghana	0.0157324	0.0540996	0.0494669	0.0428257	0.0419697	0.0429635	0.0432858	0.0438469	0.0264849	0.0167478	0.998837	0.995369	0.991504	0.995235	0.993755	0.996023	0.998164	0.993593	0.995498	0.998573	0.0157507	0.0543513	0.0498908	0.0430308	0.0422335	0.0431351	0.0433654	0.0441296	0.0266047	0.0167718	0
647	ghana	0.0144658	0.0561375	0.0479094	0.0427153	0.0509121	0.0419119	0.039907	0.0314228	0.0407686	0.0233147	1	0.991383	0.992408	0.996761	0.994534	0.999036	0.997568	0.996301	0.988732	1	0.0144658	0.0566255	0.0482759	0.0428542	0.0511919	0.0419523	0.0400043	0.0315395	0.0412332	0.0233147	1
649	ghana	0.0251144	0.0477363	0.0533521	0.0467578	0.0441773	0.046033	0.0494437	0.049052	0.062525	0.0251144	1	0.969707	0.973727	0.988578	0.991722	0.990003	0.984954	0.98538	0.99975	1	0.0251144	0.0492275	0.0547917	0.047298	0.0445461	0.0464979	0.050199	0.0497798	0.0625406	0.0251144	1
651	ghana	0.0267347	0.0520631	0.0690748	0.0621193	0.0682958	0.0567272	0.0715677	0.0493552	0.0316087	0.0268325	0.99845	0.994385	0.98367	0.993447	0.993277	0.995265	0.991813	0.993294	0.990893	0.998364	0.0267762	0.0523571	0.0702216	0.062529	0.0687581	0.0569971	0.0721585	0.0496884	0.0318992	0.0268764	0
653	ghana	0.00335182	0.0491979	0.0475879	0.0360612	0.0442389	0.0351301	0.0338038	0.0282665	0.0157237	0.00329032	1	0.986302	0.987191	0.99463	0.992764	0.993066	0.996478	0.997077	0.99664	1	0.00335182	0.0498812	0.0482054	0.0362559	0.0445613	0.0353754	0.0339233	0.0283494	0.0157767	0.00329032	1
655	ghana	0.0578694	0.0891929	0.0949404	0.0814613	0.0836496	0.0798483	0.0861628	0.0747855	0.0545052	0.0539992	0.999525	0.993837	0.99074	0.997099	0.994402	0.998469	0.997651	0.998684	0.999342	0.99951	0.0578969	0.089746	0.0958278	0.0816983	0.0841205	0.0799707	0.0863657	0.0748841	0.0545411	0.0540256	0
657	ghana	0.0788372	0.116825	0.0883601	0.0859426	0.0829443	0.0840172	0.0916228	0.0871194	0.0731432	0.0788372	0.986225	0.992585	0.994117	0.994192	0.996676	0.994361	0.990926	0.993586	0.9868	0.986225	0.0799384	0.117698	0.0888831	0.0864446	0.0832209	0.0844937	0.0924618	0.0876818	0.0741215	0.0799384	0
659	ghana	0.015044	0.0924715	0.106794	0.0790121	0.0859003	0.0872	0.0691815	0.0720126	0.0731108	0.0354405	0.999967	0.988472	0.990656	0.995226	0.989549	0.998896	0.99581	0.99731	0.995827	0.999909	0.0150445	0.0935499	0.107801	0.0793911	0.0868075	0.0872964	0.0694726	0.0722068	0.0734171	0.0354438	0
661	ghana	0.164212	0.107865	0.0982633	0.0951263	0.0845986	0.0893449	0.0948648	0.122605	0.16627	0.164212	0.999658	0.988957	0.992657	0.987819	0.974912	0.993309	0.993657	0.996985	0.99875	0.999658	0.164269	0.10907	0.0989902	0.0962992	0.0867757	0.0899468	0.0954704	0.122976	0.166478	0.164269	0
665	ghana	0.0309755	0.0672738	0.0689941	0.0667658	0.0637795	0.0668118	0.0738142	0.0625276	0.0445645	0.0368716	0.998335	0.991959	0.9879	0.992455	0.991181	0.993761	0.992965	0.991911	0.995075	0.997831	0.0310272	0.0678191	0.0698392	0.0672734	0.0643469	0.0672313	0.0743372	0.0630375	0.0447851	0.0369518	0
667	ghana	0.116535	0.087603	0.139638	0.13543	0.15287	0.134904	0.118311	0.125753	0.143785	0.116535	0.990786	0.83821	0.969141	0.978813	0.973944	0.976185	0.987592	0.980744	0.992698	0.990786	0.117618	0.104512	0.144084	0.138362	0.15696	0.138196	0.119798	0.128222	0.144843	0.117618	0
669	ghana	0.0402204	0.0847973	0.0864557	0.0850372	0.0950726	0.0922979	0.0788824	0.0715706	0.0452944	0.0405274	0.998767	0.994786	0.986515	0.994989	0.99255	0.9963	0.997371	0.993765	0.99834	0.998755	0.04027	0.0852417	0.0876375	0.0854654	0.0957863	0.0926407	0.0790903	0.0720196	0.0453697	0.0405779	0
671	ghana	0.0387056	0.0633143	0.0675197	0.0802161	0.0875433	0.0833806	0.0719968	0.0703011	0.0754388	0.0387056	1	0.994835	0.986442	0.993667	0.99359	0.987058	0.998192	0.999272	0.997964	1	0.0387056	0.063643	0.0684477	0.0807274	0.0881081	0.0844738	0.0721272	0.0703523	0.0755927	0.0387056	0
673	ghana	0.0301318	0.0459721	0.0383061	0.0376013	0.0343159	0.0356313	0.0407799	0.0440853	0.0325438	0.0301318	0.981168	0.937844	0.971469	0.963544	0.971212	0.971976	0.972789	0.917047	0.920382	0.981168	0.0307102	0.0490189	0.0394311	0.039024	0.035333	0.0366586	0.0419206	0.0480731	0.035359	0.0307102	0
675	ghana	0.0247044	0.129986	0.147001	0.100783	0.126081	0.113402	0.0812753	0.0824581	0.0676663	0.0444464	0.999886	0.986944	0.989979	0.989539	0.991458	0.993893	0.980466	0.992156	0.994435	0.99982	0.0247072	0.131705	0.148489	0.101849	0.127168	0.114098	0.0828945	0.08311	0.0680449	0.0444545	0
677	ghana	0.0933272	0.104369	0.0941436	0.0863496	0.0784419	0.0851202	0.100615	0.0844918	0.0924162	0.0894389	0.997774	0.99076	0.990102	0.995651	0.996351	0.995318	0.997104	0.99334	0.997011	0.997911	0.0935355	0.105342	0.0950848	0.0867268	0.0787292	0.0855207	0.100907	0.0850583	0.0926932	0.0896261	0
679	ghana	0.039518	0.0900394	0.0926639	0.0869478	0.093724	0.0877582	0.0846916	0.0785868	0.0696979	0.0482838	0.999954	0.991811	0.991575	0.993506	0.990195	0.990397	0.998081	0.997074	0.998505	0.999934	0.0395198	0.0907828	0.0934512	0.0875162	0.0946521	0.0886091	0.0848544	0.0788175	0.0698023	0.048287	0
681	ghana	0.123935	0.0512516	0.0440671	0.0516102	0.0475678	0.0555004	0.048329	0.0554444	0.0603311	0.126897	0.999936	0.966167	0.99326	0.997961	0.999114	0.998577	0.994989	0.999055	0.999437	0.999932	0.123943	0.0530463	0.0443662	0.0517156	0.04761	0.0555795	0.0485723	0.0554968	0.0603651	0.126906	0
683	ghana	0.00760293	0.0264708	0.0182923	0.0240457	0.0189599	0.0253151	0.0271208	0.0265445	0.019121	0.00760293	0.999946	0.992499	0.982461	0.995008	0.99586	0.989263	0.996658	0.999527	0.998181	0.999946	0.00760334	0.0266709	0.0186188	0.0241664	0.0190387	0.0255898	0.0272118	0.026557	0.0191559	0.00760334	0
685	ghana	0.00920154	0.033146	0.0656972	0.0484464	0.0560913	0.046305	0.0421615	0.0480072	0.0385658	0.0206886	0.999964	0.993634	0.99637	0.998183	0.996275	0.998768	0.999264	0.998767	0.998759	0.999847	0.00920187	0.0333583	0.0659365	0.0485346	0.056301	0.0463621	0.0421926	0.0480664	0.0386137	0.0206918	0
687	ghana	0.188916	0.0374938	0.0314048	0.0318197	0.0318968	0.0271591	0.0323081	0.0375038	0.043865	0.188916	0.999943	0.979057	0.99064	0.992766	0.985892	0.997094	0.990618	0.999772	0.998247	0.999943	0.188927	0.0382959	0.0317015	0.0320516	0.0323533	0.0272383	0.0326141	0.0375124	0.043942	0.188927	0
689	ghana	0.00477848	0.0449693	0.0284443	0.024762	0.0252914	0.0265828	0.0233692	0.0236631	0.0265926	0.00921892	0.999255	0.994514	0.993379	0.993224	0.988385	0.994678	0.996186	0.993849	0.993432	0.997684	0.00478204	0.0452174	0.0286338	0.0249309	0.0255886	0.0267251	0.0234587	0.0238095	0.0267684	0.00924033	0
691	ghana	0.0043536	0.0226992	0.0183638	0.0220187	0.0213002	0.0179561	0.0213761	0.0304637	0.0146462	0.00993334	0.999826	0.995161	0.988667	0.99147	0.979656	0.996107	0.997249	0.997443	0.998118	0.999426	0.00435435	0.0228096	0.0185743	0.0222082	0.0217426	0.0180262	0.0214351	0.0305418	0.0146738	0.00993904	0
693	ghana	0.0102732	0.022099	0.0268045	0.0189159	0.0174229	0.0174219	0.018787	0.0222659	0.0203209	0.0208346	0.999912	0.992256	0.996971	0.99629	0.997306	0.991587	0.997947	0.998574	0.995367	0.999769	0.0102741	0.0222714	0.026886	0.0189863	0.0174699	0.0175697	0.0188256	0.0222977	0.0204155	0.0208394	1
695	ghana	0.00914481	0.030465	0.0406835	0.0548765	0.0672407	0.0555944	0.046015	0.0475581	0.0470314	0.0155543	0.999919	0.993584	0.987402	0.990677	0.991252	0.986322	0.993623	0.991915	0.99778	0.999786	0.00914555	0.0306618	0.0412026	0.0553929	0.0678341	0.0563654	0.0463103	0.0479457	0.0471361	0.0155577	0
697	ghana	0.298411	0.0269903	0.0263964	0.0289878	0.0244231	0.0263042	0.0240561	0.04399	0.126594	0.248396	0.999732	0.995153	0.994158	0.996492	0.996248	0.997277	0.995208	0.997284	0.999102	0.999587	0.298491	0.0271217	0.0265515	0.0290899	0.0245151	0.026376	0.0241719	0.0441099	0.126708	0.248499	0
699	ghana	0.0258992	0.0540284	0.042676	0.0347661	0.0365454	0.0357904	0.0342586	0.0317148	0.0173521	0.0258992	0.995449	0.989846	0.984391	0.997945	0.996476	0.998896	0.997111	0.999673	0.998006	0.995449	0.0260176	0.0545826	0.0433526	0.0348377	0.0366746	0.0358299	0.0343579	0.0317252	0.0173868	0.0260176	0
701	ghana	0.00703878	0.0385397	0.0357769	0.033965	0.0406068	0.035306	0.0282375	0.0311833	0.0315656	0.0113029	0.999737	0.986604	0.993951	0.994569	0.994342	0.995342	0.995501	0.993004	0.998575	0.999016	0.00704063	0.039063	0.0359946	0.0341505	0.0408378	0.0354713	0.0283651	0.031403	0.0316107	0.011314	0
703	ghana	0.025698	0.0273896	0.0326462	0.0276559	0.0308718	0.0266562	0.0261589	0.0265819	0.0295346	0.0283845	0.999962	0.988588	0.982363	0.994746	0.994162	0.994378	0.996763	0.993849	0.998416	0.999957	0.025699	0.0277058	0.0332324	0.027802	0.0310531	0.0268069	0.0262438	0.0267464	0.0295814	0.0283857	0
705	ghana	0.00450998	0.0185212	0.0176371	0.0221999	0.020382	0.0211966	0.0231231	0.0244584	0.0154451	0.00968069	1	0.997316	0.996127	0.996778	0.996736	0.999144	0.995798	0.995201	0.997153	1	0.00450998	0.018571	0.0177057	0.0222716	0.0204488	0.0212148	0.0232207	0.0245763	0.0154892	0.00968069	0
709	ghana	0.115987	0.0528603	0.049383	0.0594636	0.042044	0.0488906	0.0759087	0.0830171	0.138832	0.108759	0.999966	0.991471	0.981577	0.97145	0.962338	0.954575	0.989279	0.98872	0.998069	0.999954	0.11599	0.053315	0.0503098	0.0612112	0.0436894	0.0512171	0.0767314	0.0839642	0.1391	0.108764	0
711	ghana	0.0188821	0.0419578	0.0449537	0.0339665	0.0431797	0.0344773	0.0299183	0.0274136	0.0384521	0.0333664	0.999787	0.987628	0.995493	0.994692	0.996636	0.990654	0.996363	0.995078	0.995941	0.999757	0.0188861	0.0424834	0.0451572	0.0341478	0.0433255	0.0348025	0.0300276	0.0275492	0.0386088	0.0333745	1
713	ghana	0.0581468	0.0421755	0.0337938	0.0329328	0.0369866	0.0312405	0.0295522	0.0337551	0.0544878	0.0865654	0.999992	0.993554	0.990117	0.992241	0.992268	0.994199	0.993623	0.988566	0.997436	1	0.0581472	0.0424491	0.0341311	0.0331903	0.0372749	0.0314228	0.0297419	0.0341455	0.0546279	0.0865654	0
715	ghana	0.0402091	0.0324079	0.0702997	0.0967806	0.0952019	0.117144	0.0908345	0.0796726	0.0795597	0.0395092	0.999575	0.988057	0.992138	0.994761	0.993999	0.997388	0.991908	0.995743	0.999974	0.999523	0.0402262	0.0327996	0.0708567	0.0972903	0.0957767	0.117451	0.0915755	0.0800132	0.0795617	0.0395281	0
719	ghana	0.125221	0.0409142	0.038372	0.0282293	0.0277808	0.0250094	0.028906	0.0323652	0.0355294	0.089744	0.998943	0.937375	0.965687	0.959487	0.963597	0.959631	0.953698	0.959988	0.991467	0.998284	0.125354	0.0436476	0.0397355	0.0294213	0.0288304	0.0260614	0.0303093	0.0337141	0.0358351	0.0898982	0
721	ghana	0.0961887	0.0321626	0.0268621	0.0200732	0.0250655	0.0210749	0.0158563	0.0168314	0.0263448	0.0464164	0.999506	0.992189	0.991135	0.993382	0.994966	0.999026	0.988443	0.989812	0.99651	0.999232	0.0962362	0.0324159	0.0271024	0.020207	0.0251924	0.0210955	0.0160417	0.0170047	0.026437	0.0464521	0
723	ghana	0.0318057	0.0199476	0.0121149	0.0108021	0.00870059	0.00747953	0.0116268	0.0171379	0.01495	0.0268886	0.999134	0.975567	0.983599	0.996566	0.995927	0.999028	0.997986	0.992849	0.995493	0.998449	0.0318332	0.0204472	0.012317	0.0108394	0.00873618	0.00748681	0.0116503	0.0172614	0.0150176	0.0269304	0
725	ghana	0.359052	0.0375024	0.0422754	0.0572044	0.0521971	0.0568949	0.0582868	0.0648167	0.0939106	0.359052	1	0.986693	0.99165	0.991455	0.978231	0.997687	0.996977	0.997879	0.993745	1	0.359052	0.0380082	0.0426314	0.0576974	0.0533587	0.0570268	0.0584635	0.0649545	0.0945017	0.359052	0
727	ghana	0.24601	0.0378582	0.0620387	0.0559954	0.05633	0.0535001	0.0641044	0.0496337	0.130683	0.246776	0.998519	0.989166	0.996432	0.989921	0.978509	0.995779	0.993699	0.993512	0.99512	0.998514	0.246375	0.0382729	0.0622609	0.0565655	0.0575671	0.0537269	0.0645108	0.0499578	0.131324	0.247143	0
731	ghana	0.31029	0.0317199	0.0427265	0.0528924	0.0478797	0.0500513	0.0550999	0.0622559	0.184318	0.367805	1	0.990541	0.991898	0.991544	0.983254	0.998514	0.998409	0.986877	0.998383	1	0.31029	0.0320228	0.0430755	0.0533435	0.0486952	0.0501258	0.0551877	0.0630838	0.184616	0.367805	1
733	ghana	0.256614	0.0170389	0.0147316	0.019679	0.0145112	0.0174058	0.0210414	0.0282925	0.123623	0.185762	0.999815	0.99048	0.991224	0.992757	0.986301	0.994629	0.994007	0.998048	0.998178	0.999657	0.256661	0.0172026	0.0148621	0.0198226	0.0147127	0.0174998	0.0211683	0.0283478	0.123849	0.185826	0
735	ghana	0.00872296	0.0306255	0.0221396	0.0224908	0.0251738	0.0259522	0.016623	0.0195939	0.01871	0.00874738	0.993981	0.988805	0.979259	0.973712	0.964134	0.984193	0.974995	0.973711	0.990531	0.993964	0.00877578	0.0309722	0.0226086	0.023098	0.0261102	0.026369	0.0170493	0.0201229	0.0188888	0.00880049	1
737	ghana	0.00873387	0.0295093	0.0225065	0.0197763	0.0206388	0.019371	0.0182241	0.0208575	0.019261	0.00936353	1	0.978944	0.977873	0.98281	0.974419	0.991547	0.993792	0.970063	0.992227	1	0.00873387	0.030144	0.0230158	0.0201222	0.0211806	0.0195361	0.018338	0.0215012	0.0194119	0.00936353	1
739	ghana	0.0964517	0.0403952	0.0408373	0.0612066	0.069763	0.0560386	0.0543502	0.0628545	0.0793526	0.114871	0.998078	0.992123	0.994922	0.98774	0.992662	0.974551	0.991088	0.994328	0.999389	0.993879	0.0966374	0.0407159	0.0410457	0.0619663	0.0702787	0.0575019	0.054839	0.063213	0.0794011	0.115578	0
741	ghana	0.000297944	0.00405557	0.00247927	0.00180626	0.00162715	0.00200302	0.00275265	0.000598623	0.00482108	0.000311494	0.999503	0.699431	0.824781	0.995309	0.993957	0.995994	0.993497	0.998241	0.999786	0.999481	0.000298092	0.00579839	0.00300598	0.00181478	0.00163704	0.00201108	0.00277067	0.000599678	0.00482212	0.000311656	0
743	ghana	0.0121601	0.0649609	0.0540052	0.0458509	0.0480673	0.0481426	0.0383477	0.0488157	0.0324779	0.0206421	0.999992	0.985114	0.991402	0.997678	0.998506	0.997962	0.996518	0.997629	0.999292	0.999981	0.0121602	0.0659426	0.0544736	0.0459576	0.0481393	0.0482409	0.0384816	0.0489318	0.0325009	0.0206425	0
745	ghana	0.0238485	0.0262399	0.0384539	0.0453863	0.0407463	0.0561407	0.04774	0.0339392	0.028855	0.0238485	1	0.991386	0.991179	0.969727	0.963797	0.947129	0.980597	0.999291	0.998799	1	0.0238485	0.0264679	0.0387961	0.0468031	0.0422768	0.0592746	0.0486846	0.0339632	0.0288897	0.0238485	1
747	ghana	0.0212993	0.0263279	0.0242321	0.0214864	0.0231228	0.0255557	0.0170327	0.0178269	0.0187073	0.0213021	0.997737	0.988831	0.984367	0.99565	0.995864	0.999195	0.992078	0.994215	0.998768	0.997737	0.0213476	0.0266253	0.0246169	0.0215802	0.0232189	0.0255763	0.0171687	0.0179306	0.0187304	0.0213504	1
749	ghana	0.00249124	0.00625521	0.00526848	0.00342962	0.00432604	0.00357445	0.00246596	0.00313315	0.00285769	0.00219732	0.985442	0.81328	0.771605	0.723133	0.647093	0.687522	0.742659	0.849228	0.960903	0.982547	0.00252805	0.00769133	0.00682795	0.00474272	0.00668535	0.00519903	0.00332045	0.00368941	0.00297396	0.00223635	0
751	ghana	0.0509495	0.159031	0.153031	0.204088	0.19515	0.226564	0.207561	0.18361	0.128486	0.0821229	0.999263	0.976863	0.995966	0.996415	0.994912	0.99788	0.995125	0.99806	0.996366	0.998798	0.0509871	0.162798	0.153651	0.204822	0.196148	0.227045	0.208578	0.183967	0.128955	0.0822217	1
753	ghana	0.0142031	0.0151127	0.0189706	0.00999062	0.0116896	0.00892062	0.00990033	0.00906441	0.012443	0.0166314	0.985925	0.945106	0.890857	0.917275	0.872325	0.908536	0.943625	0.964143	0.989889	0.982068	0.0144059	0.0159905	0.0212948	0.0108916	0.0134006	0.00981868	0.0104918	0.00940152	0.0125701	0.016935	1
755	ghana	0.0552221	0.0282045	0.0281942	0.0328652	0.0221605	0.0263691	0.0401215	0.0463581	0.0376989	0.0483348	0.999734	0.986794	0.992344	0.995085	0.988038	0.997842	0.999698	0.995742	0.994927	0.99964	0.0552368	0.028582	0.0284117	0.0330276	0.0224288	0.0264261	0.0401336	0.0465564	0.0378911	0.0483522	1
757	ghana	0.00469594	0.0276738	0.0225924	0.0168688	0.0254428	0.0170583	0.0151498	0.00948504	0.00549469	0.00570154	0.992546	0.985892	0.991715	0.986123	0.99065	0.980319	0.977701	0.99577	0.99832	0.9907	0.0047312	0.0280698	0.0227811	0.0171062	0.0256829	0.0174007	0.0154953	0.00952533	0.00550393	0.00575506	1
759	ghana	0.000381867	0.0039503	0.00315767	0.00162476	0.00207255	0.00179784	0.00105728	0.0014425	0.00176131	0.000423421	0.735039	0.700706	0.611052	0.642661	0.630767	0.652095	0.6353	0.65495	0.663505	0.711227	0.000519519	0.0056376	0.0051676	0.00252818	0.00328577	0.00275703	0.00166422	0.00220246	0.00265456	0.000595339	1
761	ghana	0.00810238	0.0110138	0.00692524	0.00360076	0.0035984	0.0029837	0.0048557	0.00316901	0.00603784	0.00538796	0.998416	0.874825	0.98446	0.997871	0.99801	0.99733	0.998122	0.998139	0.996833	0.99494	0.00811523	0.0125897	0.00703455	0.00360844	0.00360558	0.00299169	0.00486484	0.00317492	0.00605702	0.00541536	0
763	ghana	0.0011932	0.0134514	0.0057969	0.00379792	0.00578764	0.00209111	0.00463394	0.0017999	0.00112335	0.00144596	0.997176	0.871021	0.991832	0.997159	0.998563	0.996223	0.997204	0.996061	0.994426	0.995149	0.00119658	0.0154432	0.00584464	0.00380874	0.00579597	0.00209904	0.00464694	0.00180702	0.00112965	0.00145301	1
765	ghana	0.0272037	0.0616421	0.0965811	0.0981025	0.130669	0.123216	0.0679457	0.0461454	0.0413604	0.0362616	0.999655	0.984526	0.987932	0.989184	0.993587	0.99198	0.987162	0.98051	0.999963	0.999451	0.0272131	0.0626109	0.0977608	0.0991752	0.131513	0.124212	0.0688294	0.0470626	0.0413619	0.0362815	0
767	ghana	0.0230306	0.0894147	0.0619246	0.0662207	0.056715	0.072696	0.0659099	0.0755528	0.0436344	0.0230306	1	0.995099	0.995491	0.988604	0.997797	0.992902	0.975679	0.97918	0.999766	1	0.0230306	0.089855	0.062205	0.0669841	0.0568402	0.0732157	0.0675529	0.0771593	0.0436446	0.0230306	1
769	ghana	0.00718463	0.0921727	0.0728224	0.0798707	0.0768464	0.0619939	0.0909803	0.0929518	0.0686647	0.00718463	1	0.994159	0.991049	0.993926	0.991992	0.992196	0.993955	0.998254	0.999074	1	0.00718463	0.0927142	0.0734801	0.0803589	0.0774667	0.0624815	0.0915337	0.0931143	0.0687284	0.00718463	0
771	ghana	0.025015	0.0678428	0.107069	0.105755	0.127461	0.105673	0.0622899	0.0794667	0.0728465	0.0246467	1	0.98976	0.990711	0.989618	0.996333	0.983399	0.975502	0.999895	0.999818	1	0.025015	0.0685447	0.108073	0.106865	0.12793	0.107456	0.0638542	0.0794751	0.0728597	0.0246467	0
773	ghana	0.066498	0.0833995	0.0801693	0.0849301	0.0876115	0.0820635	0.0817345	0.0884988	0.0792978	0.0705886	0.999915	0.984537	0.990606	0.995948	0.996779	0.999582	0.993259	0.993433	0.991704	0.999909	0.0665037	0.0847094	0.0809296	0.0852756	0.0878946	0.0820978	0.0822893	0.0890838	0.0799611	0.070595	0
777	ghana	0.0258207	0.0656965	0.0647563	0.0560465	0.0644875	0.0566919	0.0475172	0.048498	0.0447685	0.0423711	0.999595	0.987688	0.98935	0.994908	0.993791	0.994129	0.996614	0.996356	0.993308	0.999199	0.0258312	0.0665154	0.0654534	0.0563333	0.0648904	0.0570267	0.0476786	0.0486753	0.0450701	0.0424051	0
779	ghana	0.0340303	0.0623546	0.0723595	0.0668209	0.0675966	0.0723218	0.0643355	0.0594796	0.0522026	0.042871	0.998811	0.988506	0.985905	0.995874	0.992955	0.995632	0.999111	0.998344	0.999822	0.998367	0.0340708	0.0630797	0.073394	0.0670977	0.0680762	0.0726391	0.0643927	0.0595782	0.0522119	0.0429411	0
781	ghana	0.0576113	0.065634	0.0564458	0.0549315	0.0504544	0.0544091	0.0508065	0.0682585	0.145189	0.0795552	0.999095	0.978379	0.991466	0.994304	0.994088	0.991881	0.994516	0.997933	0.997889	0.999254	0.0576635	0.0670844	0.0569317	0.0552461	0.0507545	0.0548545	0.0510866	0.0683998	0.145496	0.0796146	0
783	ghana	0.0229705	0.0469086	0.0536874	0.0655082	0.0788147	0.0588541	0.0559803	0.0627935	0.0559589	0.0422087	0.999969	0.986785	0.986364	0.995651	0.990962	0.99641	0.99949	0.998577	0.997185	0.999932	0.0229712	0.0475368	0.0544296	0.0657943	0.0795335	0.0590661	0.0560088	0.062883	0.0561169	0.0422115	0
785	ghana	0.0448406	0.0691432	0.0676724	0.0533736	0.0530144	0.0567351	0.045744	0.0581537	0.0389809	0.0454452	0.999604	0.991235	0.996155	0.989359	0.983506	0.995846	0.986727	0.992455	0.998931	0.999487	0.0448583	0.0697546	0.0679336	0.0539477	0.0539035	0.0569718	0.0463594	0.0585958	0.0390227	0.0454686	1
787	ghana	0.0212431	0.0482548	0.044435	0.0445718	0.0456258	0.0428979	0.0524367	0.0350813	0.0437375	0.0218364	1	0.990871	0.993504	0.994429	0.991259	0.997175	0.998164	0.990221	0.9927	1	0.0212431	0.0486994	0.0447255	0.0448215	0.0460281	0.0430194	0.0525332	0.0354277	0.0440591	0.0218364	0
789	ghana	0.0152724	0.0639668	0.0878402	0.107469	0.144849	0.121878	0.0899111	0.0637749	0.0484569	0.0171624	0.999962	0.99281	0.993831	0.989905	0.991463	0.98653	0.989934	0.991822	0.996448	0.999956	0.015273	0.06443	0.0883854	0.108565	0.146096	0.123542	0.0908253	0.0643008	0.0486297	0.0171631	0
791	ghana	0.00559493	0.0692226	0.101097	0.0796844	0.118089	0.0741531	0.0514929	0.0514753	0.0398516	0.0063207	1	0.984452	0.993456	0.990334	0.983004	0.987804	0.997154	0.999654	0.999929	1	0.00559493	0.0703159	0.101763	0.0804622	0.120131	0.0750687	0.0516398	0.0514931	0.0398544	0.0063207	0
793	ghana	0.0489388	0.0753085	0.0761449	0.0786409	0.0818413	0.0752872	0.0836679	0.0724971	0.0434889	0.0805639	1	0.985098	0.991103	0.99638	0.993761	0.997321	0.997538	0.997636	0.998502	1	0.0489388	0.0764477	0.0768285	0.0789266	0.0823551	0.0754894	0.0838744	0.0726689	0.0435541	0.0805639	0
795	ghana	0.0315278	0.0525684	0.0624526	0.0835099	0.0717777	0.0838653	0.0959516	0.0861143	0.0514161	0.030565	0.996659	0.992856	0.993947	0.995209	0.994098	0.996762	0.990845	0.99919	0.996711	0.9957	0.0316335	0.0529466	0.0628329	0.0839119	0.0722038	0.0841377	0.0968382	0.0861841	0.0515858	0.030697	0
797	ghana	0.0624847	0.0649383	0.0529393	0.0465984	0.0555769	0.0508122	0.0349209	0.03766	0.0244273	0.0624847	0.999141	0.993415	0.994911	0.995433	0.996017	0.997311	0.996245	0.990111	0.995973	0.999141	0.0625384	0.0653687	0.0532101	0.0468122	0.0557992	0.0509492	0.0350525	0.0380361	0.0245261	0.0625384	0
801	ghana	0.0263727	0.0728911	0.0515567	0.0503742	0.0452544	0.0494398	0.0564477	0.0504697	0.0352109	0.0285985	0.998045	0.993989	0.995826	0.996244	0.99658	0.990852	0.998026	0.999284	0.999471	0.999517	0.0264244	0.0733319	0.0517728	0.0505641	0.0454097	0.0498963	0.0565594	0.0505059	0.0352295	0.0286123	0
803	ghana	0.0177451	0.0562007	0.0302404	0.0201647	0.0217367	0.0188465	0.0182365	0.0216078	0.0292911	0.0325064	0.999852	0.994715	0.993238	0.994284	0.993329	0.994111	0.99491	0.995089	0.997348	0.999317	0.0177478	0.0564993	0.0304463	0.0202807	0.0218827	0.0189582	0.0183298	0.0217145	0.029369	0.0325286	0
805	ghana	0.0338288	0.0380405	0.0399697	0.0418848	0.0354767	0.0451959	0.0427248	0.0441897	0.0397245	0.0354346	0.999206	0.995982	0.994706	0.9933	0.994649	0.990482	0.992531	0.995442	0.99931	0.999167	0.0338557	0.038194	0.0401824	0.0421674	0.0356676	0.0456302	0.0430463	0.0443921	0.0397519	0.0354642	0
807	ghana	0.0166181	0.0654469	0.072925	0.040482	0.047294	0.0432651	0.0365866	0.0347597	0.0240546	0.0188288	0.997898	0.995999	0.990786	0.993635	0.984929	0.995041	0.999032	0.996085	0.990182	0.99903	0.0166531	0.0657098	0.0736032	0.0407414	0.0480176	0.0434807	0.036622	0.0348964	0.0242931	0.0188471	0
809	ghana	0.0369477	0.0348501	0.0327167	0.0257001	0.0264934	0.0256348	0.0241075	0.0265617	0.0301037	0.0443013	0.999837	0.995069	0.994773	0.993782	0.991709	0.989738	0.996351	0.997812	0.995291	0.999372	0.0369537	0.0350228	0.0328886	0.0258609	0.0267149	0.0259006	0.0241958	0.0266199	0.0302461	0.0443292	1
811	ghana	0.00873032	0.0616841	0.0614236	0.0575155	0.061057	0.0600647	0.0549629	0.0544427	0.0372836	0.0178061	0.99938	0.993059	0.993197	0.993132	0.990595	0.992172	0.992641	0.996907	0.997579	0.99773	0.00873574	0.0621153	0.0618443	0.0579132	0.0616367	0.0605386	0.0553704	0.0546117	0.0373741	0.0178466	0
813	ghana	0.0456358	0.0404624	0.0404043	0.0408899	0.0417382	0.0397243	0.041667	0.0404384	0.0381296	0.0402975	0.999624	0.997036	0.993755	0.995058	0.993175	0.995816	0.995929	0.995218	0.991456	0.999062	0.045653	0.0405827	0.0406582	0.041093	0.0420251	0.0398912	0.0418373	0.0406327	0.0384582	0.0403353	1
817	ghana	0.0233436	0.0768986	0.0506647	0.0343	0.0313945	0.0342922	0.036913	0.035697	0.0357403	0.0217398	0.999002	0.995063	0.983784	0.99852	0.996466	0.99873	0.999883	0.99978	0.995575	0.999067	0.023367	0.0772801	0.0514999	0.0343508	0.0315058	0.0343358	0.0369173	0.0357049	0.0358992	0.0217601	0
819	ghana	0.149374	0.072399	0.0778657	0.0498695	0.0639816	0.0608901	0.0383489	0.0404229	0.0449848	0.0702078	0.999668	0.99455	0.996641	0.998095	0.998903	0.997187	0.997544	0.998696	0.999678	0.999809	0.149423	0.0727958	0.0781281	0.0499647	0.0640519	0.0610618	0.0384433	0.0404757	0.0449993	0.0702211	0
821	ghana	0.0225347	0.0357805	0.0495711	0.0557484	0.0559109	0.0591867	0.0569854	0.0498811	0.0410564	0.0342951	0.999872	0.994682	0.992911	0.992538	0.990239	0.995502	0.995294	0.988623	0.987126	0.999772	0.0225376	0.0359718	0.0499251	0.0561676	0.056462	0.0594541	0.0572549	0.0504551	0.0415919	0.0343029	0
823	ghana	0.198943	0.039043	0.0377509	0.0436255	0.0344678	0.0412229	0.03266	0.0712029	0.0947495	0.180818	0.999621	0.989074	0.983614	0.985034	0.963174	0.990784	0.993101	0.998567	0.996471	0.9993	0.199018	0.0394743	0.0383798	0.0442883	0.0357857	0.0416064	0.0328869	0.0713051	0.0950851	0.180945	1
825	ghana	0.0190692	0.0448214	0.0460565	0.0585478	0.0536464	0.0387858	0.0497092	0.0996995	0.0809274	0.0210945	0.999137	0.98614	0.988261	0.991335	0.982295	0.994941	0.99807	0.991622	0.994446	0.999043	0.0190857	0.0454514	0.0466036	0.0590595	0.0546133	0.0389831	0.0498053	0.100542	0.0813793	0.0211147	1
827	ghana	0.0175437	0.132107	0.172342	0.168007	0.134131	0.139228	0.140979	0.125063	0.137553	0.103507	0.999661	0.997864	0.996405	0.989387	0.988354	0.993578	0.994753	0.994333	0.991102	0.993711	0.0175497	0.13239	0.172964	0.169809	0.135711	0.140128	0.141723	0.125776	0.138788	0.104162	0
829	ghana	0.0342344	0.130839	0.104465	0.113018	0.122274	0.110376	0.112435	0.107809	0.0897284	0.0444552	0.999853	0.970471	0.977308	0.978373	0.967427	0.963627	0.991985	0.98798	0.999664	0.999759	0.0342395	0.13482	0.10689	0.115517	0.126391	0.114542	0.113343	0.10912	0.0897586	0.0444659	0
831	ghana	0.0714926	0.0880791	0.0701496	0.108424	0.0879662	0.105166	0.118959	0.129556	0.0960954	0.0769049	0.993188	0.550221	0.706078	0.970204	0.929611	0.980275	0.99191	0.990298	0.988119	0.993525	0.0719829	0.160079	0.0993511	0.111754	0.0946269	0.107282	0.119929	0.130825	0.0972508	0.0774061	1
833	ghana	0.127022	0.162142	0.2176	0.218729	0.258084	0.233782	0.189252	0.189415	0.190548	0.186856	0.999766	0.997483	0.998177	0.998426	0.998133	0.998306	0.998199	0.99912	0.999875	0.999651	0.127052	0.162551	0.217997	0.219074	0.258567	0.234178	0.189594	0.189581	0.190571	0.186921	0
835	ghana	0.200162	0.106668	0.0954437	0.129081	0.135371	0.136143	0.118273	0.123203	0.130707	0.200162	0.997522	0.992363	0.993553	0.99829	0.998171	0.998139	0.998252	0.998702	0.997471	0.997522	0.200659	0.107489	0.096063	0.129303	0.135619	0.136397	0.11848	0.123363	0.131038	0.200659	0
839	ghana	0.0762279	0.145314	0.167566	0.152841	0.202253	0.177929	0.144061	0.0829155	0.0867396	0.098803	0.99955	0.989603	0.961916	0.991093	0.981981	0.991559	0.995382	0.996145	0.996934	0.999187	0.0762622	0.146841	0.1742	0.154214	0.205964	0.179444	0.144729	0.0832363	0.0870063	0.0988834	0
841	ghana	0.0148248	0.121994	0.117206	0.119137	0.107749	0.120558	0.145206	0.102559	0.0663155	0.0232664	0.99941	0.996897	0.995613	0.996797	0.998442	0.998293	0.995521	0.994749	0.995405	0.998635	0.0148336	0.122374	0.117722	0.11952	0.107917	0.120764	0.145859	0.1031	0.0666216	0.0232982	0
843	ghana	0.0117454	0.111075	0.0988662	0.0898446	0.0907285	0.0897336	0.0889854	0.0898625	0.0717484	0.0246112	0.999963	0.984857	0.997096	0.995757	0.995992	0.99777	0.993789	0.995364	0.995692	0.999875	0.0117458	0.112783	0.0991542	0.0902274	0.0910936	0.0899342	0.0895415	0.090281	0.0720588	0.0246143	0
845	ghana	0.00613656	0.0715996	0.0592532	0.0570985	0.0617017	0.0643624	0.0571138	0.0425188	0.0305221	0.00613656	1	0.994777	0.99974	0.998637	0.999791	0.998765	0.997942	0.997754	0.999967	1	0.00613656	0.0719755	0.0592686	0.0571764	0.0617146	0.064442	0.0572316	0.0426145	0.0305231	0.00613656	0
847	ghana	0.0236121	0.180027	0.249019	0.243461	0.251707	0.265552	0.246323	0.201496	0.100173	0.0513575	0.999697	0.997049	0.99273	0.998712	0.996818	0.999524	0.999854	0.998974	0.999543	0.999522	0.0236193	0.18056	0.250842	0.243775	0.252511	0.265679	0.246359	0.201702	0.100219	0.051382	0
849	ghana	0.0191035	0.114499	0.131739	0.0887095	0.0997742	0.0917859	0.0834077	0.0768347	0.0541652	0.0227454	0.999902	0.994669	0.997393	0.996846	0.998069	0.994846	0.997787	0.996647	0.998858	0.999879	0.0191054	0.115113	0.132083	0.0889901	0.0999673	0.0922615	0.0835927	0.0770932	0.0542271	0.0227481	0
851	ghana	0.00614041	0.0823833	0.0684745	0.054031	0.0595223	0.0539796	0.0513817	0.0496769	0.0304985	0.0134877	1	0.994914	0.997674	0.999145	0.998551	0.998612	0.99979	0.999884	0.999843	1	0.00614041	0.0828045	0.0686341	0.0540773	0.0596087	0.0540547	0.0513925	0.0496827	0.0305032	0.0134877	0
853	ghana	0.0687783	0.119869	0.106556	0.139508	0.111543	0.137087	0.154785	0.157907	0.100223	0.085041	0.997803	0.997121	0.989116	0.995241	0.992024	0.997528	0.996	0.99543	0.993003	0.995417	0.0689297	0.120215	0.107729	0.140175	0.11244	0.137427	0.155406	0.158632	0.100929	0.0854325	1
855	ghana	0.0147716	0.0904484	0.0891898	0.100589	0.104478	0.10035	0.100736	0.0957962	0.0741271	0.0289677	0.999946	0.997382	0.995789	0.996572	0.997953	0.995118	0.994824	0.998468	0.99904	0.999885	0.0147724	0.0906858	0.089567	0.100935	0.104692	0.100843	0.10126	0.0959432	0.0741984	0.0289711	1
859	ghana	0.0167301	0.115733	0.11645	0.0896921	0.101468	0.0950372	0.0811374	0.077359	0.0595531	0.0292795	0.999404	0.997132	0.997481	0.994421	0.995871	0.995283	0.994491	0.991447	0.996531	0.998185	0.0167401	0.116066	0.116744	0.0901953	0.101889	0.0954876	0.0815869	0.0780264	0.0597605	0.0293327	1
861	ghana	0.006749	0.072028	0.0634859	0.0545541	0.0661681	0.0483249	0.0560356	0.0465917	0.0177647	0.00943195	0.999991	0.996528	0.995722	0.998293	0.99734	0.998048	0.998637	0.999275	0.999667	0.999973	0.00674906	0.0722789	0.0637586	0.0546473	0.0663446	0.0484194	0.056112	0.0466255	0.0177707	0.0094322	1
863	ghana	0.0161421	0.0499305	0.0511237	0.0365118	0.0409556	0.0330398	0.0339647	0.0373671	0.0303282	0.0172824	0.984024	0.991641	0.993634	0.97875	0.989436	0.984066	0.966158	0.971395	0.982453	0.991148	0.0164042	0.0503514	0.0514513	0.0373046	0.0413929	0.0335748	0.0351544	0.0384675	0.0308698	0.0174367	1
865	ghana	0.0271298	0.0581499	0.0427625	0.0398655	0.0417371	0.0427658	0.038905	0.0352555	0.0383356	0.0508248	0.999262	0.984653	0.981192	0.993179	0.991649	0.995841	0.991577	0.993715	0.996823	0.99811	0.0271499	0.0590562	0.0435822	0.0401393	0.0420886	0.0429444	0.0392354	0.0354784	0.0384577	0.0509211	0
867	ghana	0.00997121	0.080787	0.110336	0.081109	0.0782559	0.0837048	0.0925085	0.0687609	0.0460807	0.00994701	1	0.98093	0.990799	0.997002	0.998401	0.997873	0.992254	0.999291	0.999415	1	0.00997121	0.0823576	0.11136	0.0813529	0.0783813	0.0838833	0.0932307	0.0688096	0.0461077	0.00994701	0
869	ghana	0.0248287	0.0902549	0.0897079	0.0750268	0.102711	0.0763286	0.067295	0.0496234	0.0341351	0.030135	1	0.984936	0.994832	0.974163	0.96479	0.956942	0.980515	0.998326	0.999979	1	0.0248287	0.0916353	0.0901739	0.0770167	0.106459	0.0797631	0.0686323	0.0497066	0.0341358	0.030135	0
871	ghana	0.0147063	0.0785594	0.0645032	0.0698151	0.0695093	0.0717775	0.0740915	0.0635961	0.0380097	0.022453	0.999524	0.988338	0.987173	0.99724	0.99685	0.995211	0.99894	0.998108	0.999131	0.999136	0.0147133	0.0794864	0.0653414	0.0700083	0.069729	0.0721229	0.0741701	0.0637166	0.0380428	0.0224724	0
873	ghana	0.0389934	0.0550501	0.0494949	0.0610481	0.0607286	0.0605463	0.0585924	0.0650726	0.0558383	0.0393803	0.999958	0.992622	0.994068	0.992934	0.99166	0.987942	0.994991	0.999029	0.997456	0.999958	0.038995	0.0554593	0.0497902	0.0614826	0.0612393	0.0612853	0.0588874	0.0651359	0.0559807	0.039382	0
875	ghana	0.0312924	0.0931415	0.0571007	0.0534207	0.0541601	0.042814	0.0558643	0.063976	0.051388	0.0305723	1	0.983511	0.99374	0.998139	0.998971	0.997242	0.999206	0.997032	0.998782	1	0.0312924	0.094703	0.0574604	0.0535203	0.0542159	0.0429325	0.0559087	0.0641665	0.0514507	0.0305723	0
877	ghana	0.0119849	0.0853569	0.07266	0.0610267	0.0627751	0.0656668	0.0592341	0.0545826	0.03656	0.0157341	0.999972	0.995604	0.99574	0.997569	0.99778	0.999118	0.996439	0.996583	0.998832	0.999962	0.0119852	0.0857337	0.0729708	0.0611754	0.0629147	0.0657247	0.0594458	0.0547698	0.0366028	0.0157347	0
879	ghana	0.00985333	0.0861995	0.0872895	0.0777348	0.0861811	0.0785208	0.0756957	0.0681146	0.0461449	0.0150326	0.999991	0.996166	0.99493	0.997739	0.998058	0.997541	0.996978	0.998409	0.999618	0.999982	0.00985343	0.0865313	0.0877343	0.077911	0.0863488	0.0787144	0.0759251	0.0682231	0.0461625	0.0150329	0
881	ghana	0.0452993	0.083445	0.0723034	0.080585	0.0882268	0.0962771	0.0698714	0.0672132	0.0448054	0.044703	0.999537	0.996479	0.99507	0.998197	0.997974	0.998304	0.996572	0.999963	0.999907	0.999559	0.0453203	0.0837399	0.0726616	0.0807306	0.0884059	0.0964406	0.0701118	0.0672157	0.0448096	0.0447228	0
883	ghana	0.00835183	0.0620253	0.0609912	0.0640686	0.0582011	0.0630539	0.072923	0.0636812	0.0418991	0.0104754	0.999561	0.990449	0.994775	0.99425	0.991799	0.995886	0.993606	0.996274	0.999094	0.999413	0.00835549	0.0626234	0.0613115	0.0644391	0.0586824	0.0633144	0.0733922	0.0639194	0.0419371	0.0104816	1
885	ghana	0.0117635	0.0821777	0.0737134	0.0558845	0.0693698	0.0550134	0.0507751	0.0456881	0.0373508	0.0151649	0.999926	0.991052	0.988276	0.998061	0.998449	0.998798	0.99851	0.996214	0.997585	0.999902	0.0117643	0.0829197	0.0745878	0.0559931	0.0694776	0.0550796	0.0508508	0.0458617	0.0374412	0.0151664	1
887	ghana	0.00872751	0.0654366	0.0775272	0.0763748	0.0778659	0.0689267	0.0770364	0.0828039	0.0533389	0.0233253	0.999987	0.989927	0.994774	0.993904	0.98821	0.994877	0.9974	0.996218	0.995237	0.999964	0.00872762	0.0661024	0.0779345	0.0768433	0.0787949	0.0692816	0.0772373	0.0831182	0.0535942	0.0233261	0
889	ghana	0.0309648	0.054019	0.0612674	0.0590602	0.059573	0.0582218	0.0600678	0.0583541	0.0470054	0.0258237	0.998594	0.993925	0.992669	0.991031	0.989633	0.982887	0.996641	0.994943	0.993493	0.99893	0.0310084	0.0543492	0.0617198	0.0595947	0.0601971	0.0592355	0.0602703	0.0586507	0.0473133	0.0258513	0
891	ghana	0.014148	0.0227236	0.0198206	0.0222287	0.0185752	0.0173468	0.028469	0.0245585	0.0172684	0.0148727	1	0.986321	0.984718	0.988977	0.979163	0.994999	0.98863	0.994133	0.999831	1	0.014148	0.0230388	0.0201282	0.0224765	0.0189705	0.017434	0.0287964	0.0247034	0.0172713	0.0148727	1
893	ghana	0.00455581	0.0242073	0.0177653	0.0286201	0.0227138	0.0326485	0.0319866	0.0278007	0.0120072	0.00455581	1	0.992771	0.992711	0.979344	0.969017	0.971658	0.992645	0.991981	1	1	0.00455581	0.0243836	0.0178958	0.0292238	0.0234401	0.0336009	0.0322236	0.0280255	0.0120072	0.00455581	1
895	ghana	0.0419039	0.0244467	0.0213004	0.0151289	0.0107352	0.0156822	0.0211519	0.0140876	0.00983753	0.0441471	0.999228	0.97685	0.992802	0.989852	0.988491	0.984083	0.989683	0.998188	0.999852	0.999136	0.0419363	0.025026	0.0214548	0.015284	0.0108602	0.0159359	0.0213724	0.0141132	0.00983898	0.0441853	0
897	ghana	0.0202201	0.0405004	0.0406496	0.0403464	0.0391727	0.0355012	0.0442225	0.0440049	0.0300378	0.0197049	0.999514	0.957248	0.98182	0.992864	0.994829	0.992094	0.993598	0.990111	0.996862	0.999264	0.02023	0.0423092	0.0414023	0.0406364	0.0393763	0.0357841	0.0445075	0.0444444	0.0301323	0.0197194	0
901	ghana	0.0235902	0.0162823	0.0280306	0.0281627	0.019723	0.0257171	0.0287561	0.0384772	0.0441543	0.0202074	0.998314	0.992778	0.994765	0.989128	0.990692	0.990753	0.97786	0.997915	0.998009	0.999846	0.02363	0.0164007	0.0281781	0.0284722	0.0199083	0.0259571	0.0294072	0.0385576	0.0442424	0.0202105	0
903	ghana	0.0603958	0.0479222	0.0407019	0.0467609	0.0450687	0.0504658	0.0432374	0.0484497	0.0431713	0.0795692	0.999244	0.98829	0.988404	0.977684	0.96229	0.975932	0.989186	0.988996	0.997375	0.999054	0.0604414	0.04849	0.0411794	0.0478282	0.0468348	0.0517104	0.0437101	0.0489888	0.043285	0.0796445	0
905	ghana	0.0910858	0.0549017	0.0562235	0.0580641	0.0514848	0.058156	0.0511927	0.0724121	0.0921122	0.118934	0.999948	0.991672	0.994523	0.995283	0.994411	0.995711	0.997291	0.993863	0.996959	0.999931	0.0910905	0.0553628	0.0565331	0.0583393	0.0517741	0.0584065	0.0513318	0.0728593	0.0923931	0.118942	1
907	ghana	0.0190664	0.0288277	0.0182599	0.0260949	0.0265236	0.0208246	0.0261877	0.0332768	0.0358471	0.0203387	0.996292	0.986655	0.97726	0.973959	0.979079	0.968048	0.967379	0.981648	0.991181	0.996029	0.0191373	0.0292176	0.0186848	0.0267926	0.0270904	0.021512	0.0270708	0.0338989	0.036166	0.0204198	1
909	ghana	0.0384837	0.0329172	0.0240553	0.0255749	0.0298695	0.0208936	0.0254702	0.0238511	0.0287596	0.0384837	0.999423	0.991684	0.984313	0.998949	0.998374	0.9982	1	0.999906	0.999941	0.999423	0.038506	0.0331932	0.0244387	0.0256018	0.0299181	0.0209313	0.0254702	0.0238534	0.0287613	0.038506	0
911	ghana	0.0489146	0.0537147	0.039561	0.0416735	0.0350622	0.0427336	0.0463981	0.0452738	0.0486329	0.0489146	0.998939	0.991681	0.988981	0.995229	0.989661	0.999808	0.993729	0.99965	0.998541	0.998939	0.0489666	0.0541653	0.0400017	0.0418733	0.0354285	0.0427418	0.0466909	0.0452896	0.048704	0.0489666	0
913	ghana	0.0973974	0.0311452	0.0432535	0.0255067	0.0232086	0.0195318	0.0277422	0.0340138	0.0679321	0.102833	0.99308	0.989998	0.991468	0.992438	0.997541	0.994212	0.99115	0.984241	0.976216	0.989689	0.0980761	0.0314598	0.0436258	0.0257011	0.0232659	0.0196455	0.0279899	0.0345584	0.0695872	0.103904	0
915	ghana	0.0461436	0.022567	0.020359	0.0114432	0.0133058	0.0102275	0.0109139	0.0112088	0.0134392	0.0437096	0.999432	0.977314	0.961549	0.988962	0.98319	0.980507	0.996635	0.999486	0.999719	0.99938	0.0461699	0.0230909	0.0211732	0.0115709	0.0135333	0.0104308	0.0109507	0.0112146	0.013443	0.0437368	0
917	ghana	0.0367272	0.0199943	0.019897	0.0140574	0.01577	0.0126023	0.0107332	0.0174509	0.0444605	0.0393382	0.997401	0.993898	0.996891	0.988845	0.983756	0.985079	0.996337	0.992876	0.98872	0.995855	0.036823	0.020117	0.0199591	0.014216	0.0160304	0.0127932	0.0107727	0.0175761	0.0449678	0.039502	0
919	ghana	0.011308	0.04674	0.0308699	0.030844	0.0310021	0.0360762	0.0350174	0.01633	0.0149647	0.011308	1	0.987889	0.996496	0.988626	0.993021	0.993764	0.969504	0.996976	1	1	0.011308	0.047313	0.0309784	0.0311989	0.03122	0.0363026	0.0361189	0.0163795	0.0149647	0.011308	1
925	ghana	0.00631272	0.0445501	0.0365467	0.0297996	0.0311193	0.0325265	0.0334353	0.0214601	0.0147295	0.00995011	0.999776	0.983302	0.994369	0.990923	0.991205	0.991898	0.986591	0.993986	0.997756	0.999605	0.00631413	0.0453066	0.0367536	0.0300726	0.0313955	0.0327922	0.0338897	0.0215899	0.0147626	0.00995404	1
927	ghana	0.00485562	0.0143056	0.0137597	0.0303278	0.0224255	0.0474259	0.0352957	0.012283	0.00312531	0.00348404	0.999349	0.964508	0.990019	0.991216	0.994206	0.991052	0.983264	0.99652	0.999459	0.999973	0.00485878	0.014832	0.0138984	0.0305966	0.0225562	0.0478541	0.0358964	0.0123258	0.003127	0.00348413	0
1421	ghana	0.0313882	0.0564318	0.0500861	0.0502139	0.0490445	0.0462485	0.0512559	0.0553813	0.0516449	0.0336425	0.826071	0.924069	0.776172	0.589492	0.686704	0.64547	0.533316	0.493996	0.562603	0.800983	0.037997	0.0610689	0.0645297	0.0851816	0.0714201	0.0716509	0.0961081	0.112109	0.0917963	0.0420016	0
74817	ghana	0.00962523	0.0116714	0.0139172	0.0089425	0.0115466	0.00999799	0.00547244	0.00715615	0.00450968	0.00962523	0.999386	0.859906	0.873367	0.910679	0.912967	0.90201	0.927956	0.899585	0.952035	0.999386	0.00963115	0.0135729	0.015935	0.0098196	0.0126473	0.0110841	0.0058973	0.00795494	0.00473688	0.00963115	1
74823	ghana	0.0118848	0.0130856	0.0121546	0.00822324	0.00913402	0.00937137	0.00644843	0.00705096	0.00928527	0.0118848	0.992991	0.86876	0.874329	0.908667	0.872898	0.870914	0.947984	0.983589	0.970659	0.992991	0.0119687	0.0150623	0.0139016	0.00904979	0.010464	0.0107604	0.00680226	0.00716861	0.00956594	0.0119687	1
74825	ghana	0.00935682	0.0143816	0.0131406	0.0137204	0.0143342	0.0156379	0.0142426	0.0099997	0.0133858	0.00947907	0.999726	0.933052	0.929577	0.929779	0.948951	0.897148	0.899241	0.980332	0.99887	0.999722	0.00935939	0.0154135	0.0141361	0.0147566	0.0151053	0.0174307	0.0158385	0.0102003	0.013401	0.0094817	0
74829	ghana	0.017803	0.0106673	0.0123792	0.0224187	0.0190544	0.0223464	0.0239702	0.0257815	0.0326816	0.0180255	0.995156	0.994581	0.993612	0.9954	0.997543	0.992902	0.997381	0.993318	0.994064	0.994781	0.0178897	0.0107255	0.0124588	0.0225223	0.0191013	0.0225061	0.0240331	0.0259549	0.0328767	0.0181201	1
74831	ghana	0.0308194	0.0106104	0.00877111	0.0186363	0.0180809	0.0190017	0.0161277	0.0216004	0.0228536	0.0295423	0.999163	0.985999	0.99463	0.990774	0.987355	0.987041	0.991532	0.998482	0.997597	0.999034	0.0308452	0.010761	0.00881847	0.0188098	0.0183125	0.0192511	0.0162655	0.0216333	0.0229087	0.0295708	0
74833	ghana	0.0543596	0.0172372	0.0147251	0.0133182	0.0147603	0.0109662	0.0128849	0.0146853	0.0327707	0.0470978	0.999823	0.983149	0.977122	0.994721	0.99421	0.994492	0.991684	0.998595	0.998964	0.999665	0.0543693	0.0175327	0.0150699	0.0133889	0.0148462	0.0110269	0.0129929	0.014706	0.0328047	0.0471135	0
297477	ghana	0.0457712	0.187457	0.226076	0.18361	0.176535	0.185957	0.176682	0.198043	0.231296	0.144754	0.999952	0.997671	0.997399	0.998236	0.99893	0.998592	0.997403	0.997823	0.997807	0.99974	0.0457733	0.187894	0.226666	0.183934	0.176724	0.186219	0.177142	0.198475	0.231804	0.144792	0
297527	ghana	0.0192166	0.0361298	0.019911	0.00461476	0.00565201	0.00384206	0.00443856	0.00388261	0.00702651	0.0192166	1	0.977312	0.981672	0.996873	0.99492	0.997251	0.998676	0.998173	0.999201	1	0.0192166	0.0369685	0.0202828	0.00462924	0.00568086	0.00385265	0.00444444	0.00388971	0.00703212	0.0192166	0
297531	ghana	0.0145459	0.0125648	0.0141589	0.0117144	0.0103609	0.0103098	0.0144277	0.0126209	0.008714	0.0145202	0.996455	0.906771	0.95292	0.985429	0.970727	0.985295	0.995573	0.99739	0.999523	0.996338	0.0145976	0.0138566	0.0148585	0.0118876	0.0106733	0.0104637	0.0144918	0.0126539	0.00871816	0.0145736	1
297535	ghana	0.0135577	0.0446209	0.046761	0.0523773	0.0567441	0.0534386	0.0524031	0.0429559	0.0259437	0.0138903	0.990276	0.9912	0.993689	0.992925	0.992142	0.986102	0.997814	0.99838	0.998442	0.989378	0.0136909	0.045017	0.047058	0.0527505	0.0571935	0.0541918	0.0525179	0.0430256	0.0259842	0.0140394	1
297539	ghana	0.0567933	0.104794	0.120247	0.107243	0.136431	0.111768	0.0845915	0.0911193	0.105723	0.0910763	0.998409	0.987966	0.994795	0.994688	0.99094	0.995163	0.998142	0.995152	0.995588	0.995537	0.0568838	0.106071	0.120876	0.107816	0.137678	0.112311	0.084749	0.0915632	0.106192	0.0914846	0
297541	ghana	0.00860832	0.0744971	0.0863301	0.0635638	0.0783024	0.0711162	0.0521688	0.0320946	0.0344126	0.00860832	0.978001	0.531563	0.562739	0.66561	0.615457	0.626044	0.683009	0.829013	0.96235	0.978001	0.00880196	0.140147	0.153411	0.0954971	0.127226	0.113596	0.0763808	0.0387142	0.0357589	0.00880196	0
297543	ghana	0.128551	0.085855	0.0781543	0.0781003	0.072159	0.0818116	0.0766007	0.0872241	0.117396	0.125547	0.998978	0.994813	0.99255	0.97917	0.968204	0.972033	0.994267	0.995446	0.99906	0.998906	0.128682	0.0863026	0.0787409	0.0797618	0.0745287	0.0841655	0.0770424	0.0876232	0.117507	0.125684	0
297545	ghana	0.0280654	0.133616	0.131946	0.110905	0.133184	0.128836	0.107645	0.0792249	0.0678371	0.058344	0.999564	0.984151	0.98925	0.986507	0.985838	0.990062	0.984647	0.985862	0.986055	0.99878	0.0280776	0.135767	0.13338	0.112422	0.135097	0.13013	0.109324	0.080361	0.0687965	0.0584153	0
297547	ghana	0.0597528	0.0469842	0.0388721	0.0404598	0.038346	0.0429305	0.0388512	0.0424368	0.0530433	0.0705968	0.99817	0.707079	0.753837	0.891458	0.803393	0.884946	0.955	0.973917	0.994513	0.997938	0.0598623	0.0664483	0.0515657	0.0453861	0.04773	0.0485119	0.0406818	0.0435733	0.0533359	0.0707427	1
297549	ghana	0.0237748	0.0281077	0.0239211	0.0249462	0.0328484	0.0221619	0.0236045	0.0192706	0.0237326	0.0297684	0.998055	0.996311	0.993743	0.998135	0.999177	0.998506	0.996628	0.998039	0.998548	0.999168	0.0238211	0.0282118	0.0240717	0.0249928	0.0328754	0.0221951	0.0236843	0.0193085	0.0237671	0.0297932	0
297551	ghana	0.00375725	0.0232599	0.0234922	0.0140783	0.0146488	0.0158051	0.0135063	0.0118396	0.00928761	0.0109796	0.999941	0.989876	0.995993	0.996224	0.993924	0.997371	0.996742	0.99735	0.998645	0.999799	0.00375748	0.0234977	0.0235867	0.0141317	0.0147383	0.0158467	0.0135505	0.0118711	0.00930022	0.0109818	0
297553	ghana	0.0177272	0.0254784	0.0263376	0.0249945	0.0295839	0.0224212	0.0220423	0.0260287	0.0273454	0.0241519	0.998974	0.996265	0.99571	0.993941	0.999461	0.993242	0.991721	0.990219	0.998659	0.998243	0.0177454	0.0255739	0.0264511	0.0251469	0.0295999	0.0225737	0.0222264	0.0262858	0.0273822	0.0241944	0
297555	ghana	0.0186825	0.0451619	0.0454867	0.0502725	0.0532062	0.0572313	0.0472624	0.042167	0.0411707	0.045448	0.998896	0.981713	0.976876	0.988889	0.982549	0.9859	0.991952	0.996535	0.996184	0.996736	0.0187032	0.0460031	0.0465635	0.0508374	0.0541512	0.0580498	0.0476458	0.0423136	0.0413285	0.0455968	0
297557	ghana	0.0176293	0.0513316	0.0701385	0.0525186	0.0660699	0.0547951	0.0440153	0.0373384	0.0343521	0.0239661	0.999214	0.981531	0.994515	0.990865	0.987161	0.989561	0.996164	0.992421	0.994893	1	0.0176432	0.0522975	0.0705253	0.0530028	0.0669292	0.0553732	0.0441848	0.0376235	0.0345284	0.0239661	0
297559	ghana	0.0451446	0.0407753	0.0434981	0.0372095	0.037148	0.0249972	0.0411646	0.0527672	0.0478358	0.0451446	1	0.986844	0.984616	0.993605	0.998791	0.98483	0.992932	0.999857	1	1	0.0451446	0.0413188	0.0441777	0.037449	0.037193	0.0253823	0.0414576	0.0527747	0.0478358	0.0451446	0
297561	ghana	0.0812903	0.0456958	0.0367422	0.0457854	0.0469497	0.0364434	0.0528717	0.0522475	0.0821827	0.0812903	0.974194	0.982364	0.993688	0.992959	0.991285	0.991968	0.992508	0.999845	0.999867	0.974194	0.0834437	0.0465162	0.0369756	0.0461101	0.0473625	0.0367384	0.0532708	0.0522556	0.0821936	0.0834437	0
297563	ghana	0.0167452	0.0530017	0.0380786	0.0475153	0.0397313	0.0512555	0.05464	0.0464263	0.0334329	0.0167452	1	0.990062	0.994889	0.991239	0.997017	0.99193	0.994036	0.975599	0.998073	1	0.0167452	0.0535338	0.0382742	0.0479353	0.0398501	0.0516726	0.0549678	0.0475874	0.0334974	0.0167452	1
297565	ghana	0.010225	0.0360666	0.0294542	0.0164649	0.016469	0.0170208	0.0165467	0.0138409	0.0143273	0.0133085	0.999659	0.990158	0.992128	0.994028	0.999661	0.994925	0.991919	0.986005	0.997327	0.999196	0.0102284	0.0364251	0.0296879	0.0165639	0.0164746	0.0171076	0.0166815	0.0140374	0.0143657	0.0133192	0
297567	ghana	0.0288938	0.0334989	0.0271852	0.0191582	0.0199904	0.021395	0.0189044	0.0149631	0.0184737	0.0230206	0.994804	0.995958	0.993801	0.995731	0.996477	0.993681	0.993865	0.999556	0.977376	0.977534	0.0290447	0.0336348	0.0273548	0.0192403	0.0200611	0.021531	0.0190211	0.0149697	0.0189013	0.0235497	0
297571	ghana	0.036844	0.134312	0.15012	0.0978542	0.113203	0.10595	0.0908072	0.0734364	0.0708373	0.0802367	0.996795	0.975536	0.994281	0.990131	0.988781	0.994119	0.98761	0.989736	0.978747	0.985936	0.0369625	0.13768	0.150984	0.0988296	0.114487	0.106577	0.0919464	0.074198	0.0723755	0.0813813	0
297573	ghana	0.0538676	0.0463097	0.0684849	0.0436764	0.04934	0.0303507	0.0356943	0.0610066	0.0544241	0.0543144	0.989029	0.992173	0.983976	0.985572	0.988223	0.973281	0.986438	0.995264	0.997407	0.987175	0.0544651	0.046675	0.0696001	0.0443158	0.049928	0.0311839	0.036185	0.0612968	0.0545656	0.0550201	0
297575	ghana	0.00823508	0.0444428	0.0398727	0.0255754	0.0285969	0.0244563	0.0282127	0.0178297	0.0372238	0.0112865	0.999782	0.985084	0.988701	0.996741	0.9977	0.996478	0.998087	0.993462	0.998671	0.999942	0.00823687	0.0451158	0.0403284	0.0256591	0.0286628	0.0245427	0.0282667	0.017947	0.0372734	0.0112872	1
297581	ghana	0.175065	0.0843108	0.0903662	0.160696	0.130702	0.145179	0.196893	0.205032	0.210244	0.175065	0.97835	0.585124	0.591466	0.830752	0.749308	0.817185	0.928232	0.900127	0.933963	0.97835	0.178939	0.14409	0.152783	0.193434	0.174431	0.177658	0.212117	0.227781	0.225109	0.178939	0
1075	guinea	0.0851179	0.0612242	0.0632976	0.0662835	0.0682682	0.0720265	0.0650888	0.0577945	0.0752831	0.0826788	0.999294	0.999148	0.997151	0.997031	0.994422	0.998037	0.997911	0.99835	0.998993	0.999317	0.085178	0.0612764	0.0634785	0.0664809	0.0686511	0.0721682	0.065225	0.05789	0.075359	0.0827353	0
36345	guinea	0.00444285	0.00897696	0.00686236	0.00493625	0.00369312	0.00399698	0.00505497	0.00779683	0.00951521	0.0051934	0.995595	0.78204	0.818464	0.911067	0.869772	0.908504	0.942075	0.938169	0.96738	0.994888	0.00446251	0.0114789	0.00838443	0.0054181	0.00424608	0.00439951	0.00536578	0.00831069	0.00983607	0.00522009	0
36407	guinea	0.0129977	0.00918986	0.00873756	0.00734371	0.00577549	0.00853786	0.00672475	0.00941262	0.013941	0.0129977	0.991747	0.891193	0.935027	0.938485	0.932224	0.924095	0.937856	0.977419	0.9477	0.991747	0.0131059	0.0103119	0.00934471	0.00782507	0.00619539	0.00923915	0.00717034	0.00963008	0.0147103	0.0131059	0
36409	guinea	0.00283213	0.00793923	0.0116932	0.00418103	0.00315966	0.00756838	0.00222571	0.00307161	0.00377166	0.00270563	0.977858	0.944694	0.952946	0.959348	0.945392	0.958212	0.971505	0.971894	0.979992	0.976732	0.00289626	0.00840402	0.0122706	0.0043582	0.00334217	0.00789844	0.00229099	0.00316044	0.00384866	0.00277008	1
36411	guinea	0.00789638	0.00936392	0.00795714	0.0103684	0.00548964	0.0108626	0.00645476	0.0241235	0.01706	0.00803533	0.9991	0.990224	0.976974	0.952531	0.96121	0.933733	0.959092	0.956682	0.974146	0.999059	0.00790349	0.00945637	0.00814468	0.0108851	0.00571118	0.0116336	0.00673007	0.0252158	0.0175128	0.00804289	1
36421	guinea	0.00162602	0.00739737	0.00665487	0.00927458	0.00716766	0.0137664	0.00813969	0.00764113	0.00549903	0.00162602	0.997775	0.959447	0.94088	0.986444	0.974378	0.986277	0.99698	0.994994	0.999091	0.997775	0.00162964	0.00771003	0.00707302	0.00940203	0.00735614	0.013958	0.00816434	0.00767958	0.00550403	0.00162964	1
36423	guinea	0.0222404	0.0107707	0.00763714	0.00687118	0.00378675	0.0069955	0.00751392	0.0118217	0.0135601	0.0223529	0.997425	0.897446	0.890953	0.925062	0.899749	0.938422	0.951615	0.917561	0.96203	0.997412	0.0222979	0.0120016	0.00857188	0.0074278	0.00420867	0.00745454	0.00789597	0.0128838	0.0140953	0.0224109	1
36425	guinea	0.0261663	0.00854028	0.0100548	0.00887873	0.00959973	0.00981971	0.00793288	0.00729575	0.00854864	0.0254231	0.998106	0.994387	0.996794	0.994891	0.995939	0.996469	0.99473	0.990708	0.987202	0.997875	0.0262159	0.00858848	0.0100871	0.00892433	0.00963887	0.00985451	0.00797491	0.00736418	0.00865947	0.0254772	0
36441	guinea	0.00510542	0.00866428	0.0030165	0.00633675	0.00167672	0.00250052	0.0170019	0.0069658	0.00737916	0.00507809	0.994989	0.889876	0.80613	0.903937	0.8628	0.910981	0.885651	0.988579	0.994942	0.994922	0.00513113	0.0097365	0.00374196	0.00701016	0.00194334	0.00274486	0.019197	0.00704628	0.00741667	0.00510401	0
36443	guinea	0.0319928	0.0064034	0.00661475	0.00878851	0.00332109	0.00398541	0.0088411	0.0245459	0.0333121	0.0319947	0.982249	0.868982	0.799719	0.869481	0.805153	0.875778	0.924522	0.888105	0.935461	0.980472	0.032571	0.00736885	0.00827135	0.0101078	0.00412479	0.00455071	0.00956289	0.0276385	0.0356103	0.0326319	0
36453	guinea	0.0112153	0.00764817	0.00512123	0.00540237	0.00439932	0.00839868	0.00420623	0.00397599	0.00840287	0.0124406	0.98899	0.919679	0.942881	0.93566	0.954572	0.921574	0.909992	0.9567	0.980371	0.988352	0.0113402	0.00831613	0.00543147	0.00577386	0.00460868	0.00911341	0.00462227	0.00415594	0.00857111	0.0125872	1
36459	guinea	0.000501253	0.00719384	0.00546898	0.00640852	0.00666411	0.00767749	0.00510282	0.00534995	0.00209581	0.000501253	0.993484	0.953834	0.954776	0.936306	0.942142	0.958372	0.921979	0.902758	0.929334	0.993484	0.000504541	0.00754203	0.00572802	0.00684447	0.00707336	0.00801097	0.00553464	0.00592623	0.00225517	0.000504541	1
36469	guinea	0.0492784	0.0251407	0.0257545	0.036208	0.030848	0.037918	0.0360745	0.0423251	0.0441016	0.0607094	0.996613	0.940474	0.960869	0.987163	0.977541	0.987872	0.993696	0.993476	0.990613	0.99498	0.0494458	0.0267319	0.0268034	0.0366788	0.0315567	0.0383835	0.0363034	0.042603	0.0445195	0.0610157	0
36471	guinea	0.0342844	0.0298661	0.0236516	0.0261243	0.0151331	0.0253016	0.0319294	0.0370481	0.022908	0.0412962	0.96199	0.942581	0.939517	0.89921	0.890268	0.836079	0.934638	0.955846	0.93892	0.957407	0.0356391	0.0316854	0.0251742	0.0290525	0.0169983	0.0302622	0.0341623	0.0387594	0.0243982	0.0431334	1
36503	guinea	0.0396518	0.00833761	0.00913301	0.0178509	0.0172198	0.0178549	0.0176621	0.0194171	0.0238336	0.0452917	0.990173	0.993312	0.975852	0.965179	0.956888	0.974403	0.97602	0.952254	0.963999	0.988751	0.0400453	0.00839375	0.00935901	0.0184949	0.0179956	0.018324	0.0180961	0.0203906	0.0247236	0.045807	1
36511	guinea	0.015123	0.0194446	0.0174892	0.014173	0.0149769	0.0124136	0.0147469	0.0146085	0.0127528	0.0144748	0.997819	0.996851	0.996895	0.998789	0.999566	0.999636	0.998711	0.996796	0.997334	0.997443	0.0151561	0.019506	0.0175437	0.0141902	0.0149834	0.0124181	0.0147659	0.0146555	0.0127869	0.0145119	0
36513	guinea	0.0309154	0.0223823	0.0312791	0.0303816	0.032881	0.0244996	0.0319767	0.0328214	0.0382791	0.0336717	0.998391	0.994272	0.998194	0.999013	0.999579	0.998199	0.999289	0.998901	0.998135	0.998055	0.0309652	0.0225113	0.0313357	0.0304116	0.0328949	0.0245438	0.0319994	0.0328575	0.0383506	0.0337373	1
36515	guinea	0.0106429	0.0252191	0.0230636	0.0145239	0.016809	0.0156783	0.0134388	0.00971314	0.0123641	0.0104453	0.99613	0.997889	0.998485	0.991643	0.997904	0.995103	0.992233	0.973355	0.928804	0.996042	0.0106842	0.0252725	0.0230986	0.0146463	0.0168444	0.0157555	0.013544	0.00997903	0.0133119	0.0104868	0
36519	guinea	0.0042154	0.0074432	0.0102704	0.0104039	0.0107748	0.00984579	0.011735	0.00909609	0.0093608	0.00643945	0.99199	0.967249	0.936725	0.933026	0.934739	0.931044	0.923191	0.94419	0.974605	0.986358	0.00424944	0.00769523	0.0109641	0.0111507	0.0115271	0.010575	0.0127114	0.00963375	0.0096047	0.00652851	1
36521	guinea	0.00499051	0.00922284	0.00837975	0.00891123	0.00792438	0.00859477	0.00745105	0.0119369	0.0117356	0.00497167	0.999093	0.997041	0.999171	0.998777	0.998912	0.997983	0.999546	0.998686	0.998515	0.999177	0.00499504	0.00925021	0.00838671	0.00892215	0.00793301	0.00861214	0.00745443	0.0119526	0.011753	0.00497576	1
36525	guinea	0.00787402	0.0697957	0.0713766	0.0471696	0.0629526	0.0555955	0.0298216	0.0245218	0.018757	0.00827749	0.9985	0.993086	0.993124	0.986461	0.992015	0.985921	0.980884	0.983652	0.994936	0.999869	0.00788584	0.0702816	0.0718708	0.047817	0.0634594	0.0563894	0.0304027	0.0249293	0.0188525	0.00827858	0
36529	guinea	0.000897408	0.00387236	0.003757	0.00270296	0.00244531	0.00467074	0.00177353	0.00142097	0.00140323	0.00063857	0.992533	0.999086	0.999007	0.99838	0.998852	0.99927	0.99859	0.996043	0.995538	0.994146	0.000904159	0.00387591	0.00376074	0.00270734	0.00244812	0.00467416	0.00177604	0.00142661	0.00140952	0.00064233	1
36531	guinea	0.0156454	0.024074	0.0285492	0.0199485	0.0236188	0.0196124	0.0173568	0.0182192	0.0148865	0.0121896	0.995566	0.997813	0.997418	0.995629	0.997032	0.997536	0.997174	0.989564	0.993382	0.992047	0.0157151	0.0241268	0.0286231	0.0200361	0.0236892	0.0196608	0.017406	0.0184114	0.0149857	0.0122873	1
36539	guinea	0.0209411	0.0405678	0.0365341	0.0153126	0.0125761	0.013482	0.0163621	0.0231023	0.0303394	0.0209411	0.999261	0.997327	0.99885	0.998941	0.9988	0.99924	0.999791	0.997525	0.976945	0.999261	0.0209566	0.0406765	0.0365761	0.0153289	0.0125912	0.0134922	0.0163655	0.0231596	0.0310554	0.0209566	0
74849	guinea	0.00569384	0.054582	0.0592373	0.059661	0.0647543	0.0567887	0.056999	0.0597678	0.0533998	0.02174	0.999984	0.98736	0.998223	0.998619	0.99812	0.997602	0.999245	0.999656	0.999397	0.999919	0.00569393	0.0552808	0.0593427	0.0597435	0.0648763	0.0569252	0.0570421	0.0597884	0.053432	0.0217418	0
293863	guinea	0.0378901	0.0351205	0.0348812	0.0408636	0.0381483	0.0421291	0.037767	0.0458082	0.0428422	0.0568222	0.997425	0.998195	0.997886	0.998048	0.99875	0.997784	0.998416	0.997155	0.991625	0.990266	0.0379879	0.035184	0.034955	0.0409435	0.0381961	0.0422227	0.0378269	0.0459389	0.043204	0.0573808	0
293865	guinea	0.0165672	0.040806	0.0286968	0.0253696	0.0294656	0.027227	0.0247823	0.0185691	0.0165173	0.0232642	0.999078	0.998157	0.995527	0.997581	0.99787	0.999511	0.994691	0.998084	0.997837	0.998855	0.0165824	0.0408813	0.0288257	0.0254312	0.0295285	0.0272403	0.0249145	0.0186047	0.0165531	0.0232909	0
221	ivory	0.00311897	0.0799661	0.116288	0.115145	0.118931	0.114359	0.116038	0.11077	0.085526	0.0379502	0.999981	0.96712	0.994409	0.996875	0.993448	0.995815	0.999037	0.999701	0.999783	0.999966	0.00311903	0.0826848	0.116941	0.115506	0.119715	0.114839	0.11615	0.110803	0.0855445	0.0379515	0
223	ivory	0.267945	0.0146345	0.0117006	0.00988849	0.0100415	0.0078722	0.0093087	0.0123406	0.0168693	0.0769306	0.997617	0.980813	0.986989	0.990762	0.987441	0.986176	0.993573	0.995786	0.992938	0.995725	0.268585	0.0149208	0.0118549	0.00998069	0.0101692	0.00798255	0.00936891	0.0123928	0.0169893	0.0772609	0
225	ivory	0.087696	0.0283724	0.0320355	0.0391492	0.0292576	0.0342652	0.0428633	0.0517701	0.0653762	0.0544242	0.999813	0.990517	0.996581	0.99571	0.999022	0.995408	0.997164	0.990798	0.998176	0.999429	0.0877124	0.028644	0.0321454	0.0393179	0.0292862	0.0344233	0.0429852	0.0522509	0.0654956	0.0544553	1
229	ivory	0.0347489	0.0924382	0.0940211	0.0601392	0.0636955	0.0466253	0.0601495	0.0728718	0.132727	0.0494503	0.977681	0.734749	0.706413	0.46773	0.511825	0.416959	0.405214	0.543263	0.781906	0.966641	0.0355422	0.125809	0.133097	0.128577	0.124448	0.111822	0.148439	0.134137	0.169748	0.0511568	0
245	ivory	0.00333885	0.0893545	0.0834659	0.0590346	0.0718559	0.0593448	0.057936	0.0458947	0.0321631	0.011706	0.961545	0.941058	0.881195	0.74648	0.817117	0.696505	0.693972	0.775022	0.792365	0.863893	0.00347237	0.0949511	0.094719	0.0790841	0.0879383	0.0852037	0.0834846	0.0592173	0.0405913	0.0135503	0
285455	ivory	0.0527803	0.102156	0.0851676	0.0694147	0.0673105	0.0668844	0.0688981	0.0751521	0.0706293	0.0550297	0.996526	0.993446	0.984911	0.996466	0.994409	0.997545	0.995181	0.998956	0.991665	0.995023	0.0529643	0.10283	0.0864724	0.0696608	0.0676889	0.067049	0.0692317	0.0752306	0.071223	0.055305	0
293449	ivory	0.0176509	0.0522817	0.0392371	0.0421072	0.0461436	0.0464064	0.0436075	0.0436705	0.0404352	0.0385758	0.995647	0.991529	0.987205	0.983871	0.985909	0.989341	0.989221	0.975054	0.977941	0.986404	0.0177281	0.0527283	0.0397457	0.0427975	0.0468031	0.0469064	0.0440827	0.0447878	0.0413473	0.0391075	0
20605	kenya	0.00785902	0.00677532	0.0093513	0.0142251	0.0141036	0.0158396	0.0111061	0.0155908	0.0147197	0.0199673	0.955247	0.505559	0.542476	0.73549	0.686881	0.755534	0.760835	0.807372	0.882332	0.98787	0.00822721	0.0134016	0.0172382	0.019341	0.0205329	0.0209648	0.0145973	0.0193105	0.0166827	0.0202125	1
20611	kenya	0.0145305	0.0292873	0.0464282	0.0725894	0.0753281	0.0757534	0.0723898	0.0640016	0.0511489	0.0235824	0.990414	0.55782	0.76089	0.87923	0.860857	0.885866	0.884958	0.89153	0.920994	0.974704	0.0146711	0.052503	0.0610183	0.0825602	0.0875035	0.0855134	0.0818003	0.0717885	0.0555367	0.0241944	0
20827	kenya	0.000845469	0.000144353	0.00024506	0.000341401	0.000281485	0.00023501	0.000279618	0.000611922	0.000988573	0.000765874	0.375198	0.286945	0.249429	0.159322	0.171135	0.143588	0.152754	0.170086	0.2399	0.412946	0.00225339	0.000503069	0.000982484	0.00214284	0.00164481	0.0016367	0.00183051	0.00359773	0.00412077	0.00185466	0
20877	kenya	0.00279109	0.00124508	0.00386825	0.00514467	0.00626708	0.00569113	0.00344948	0.00505525	0.00844042	0.00487518	0.99242	0.711689	0.788182	0.885196	0.85442	0.878158	0.899224	0.912866	0.931566	0.972031	0.00281241	0.00174947	0.00490781	0.0058119	0.00733489	0.00648075	0.00383606	0.00553778	0.00906047	0.00501546	0
21025	kenya	0.0220065	0.0517204	0.0756288	0.0246787	0.0427273	0.0173661	0.0127393	0.0255013	0.024896	0.0220588	0.628372	0.426938	0.528815	0.663817	0.724663	0.661157	0.619375	0.643606	0.572662	0.628507	0.0350216	0.121143	0.143016	0.0371769	0.0589617	0.0262662	0.0205679	0.0396225	0.0434743	0.0350972	1
21173	kenya	0.00672015	0.0194899	0.035539	0.057467	0.052381	0.0608908	0.0584616	0.0585353	0.0381846	0.0200411	0.997506	0.447156	0.537937	0.757829	0.685874	0.741881	0.78054	0.83624	0.956653	0.991281	0.00673695	0.0435864	0.0660654	0.0758311	0.0763712	0.0820763	0.0748989	0.0699982	0.0399148	0.0202174	0
21181	kenya	0.00764688	0.00186326	0.0013754	0.00266136	0.00190866	0.0020861	0.0024713	0.00405634	0.00722216	0.0182947	0.960798	0.561863	0.578551	0.64235	0.603541	0.618893	0.656265	0.685891	0.768479	0.918391	0.00795889	0.00331622	0.00237732	0.00414317	0.00316245	0.0033707	0.0037657	0.00591398	0.009398	0.0199204	0
21227	kenya	0.0903137	0.0100326	0.013283	0.033177	0.0189329	0.0288641	0.0419832	0.0459842	0.0801059	0.0861059	0.837387	0.356149	0.533112	0.74084	0.703768	0.718347	0.730627	0.82261	0.849207	0.848853	0.107852	0.0281696	0.0249159	0.044783	0.0269022	0.0401812	0.0574619	0.0559003	0.0943302	0.101438	0
21229	kenya	0.00982912	0.0634556	0.0785316	0.0742207	0.0864886	0.0719972	0.0728967	0.0566302	0.0524363	0.00982912	0.99365	0.660802	0.858825	0.960592	0.970746	0.953995	0.943286	0.975427	0.967906	0.99365	0.00989194	0.096028	0.0914407	0.0772656	0.089095	0.0754692	0.0772796	0.0580568	0.054175	0.00989194	0
21239	kenya	0.0340943	0.0218512	0.0340155	0.0195421	0.0173535	0.017517	0.0232047	0.0205878	0.0294161	0.0319382	0.650385	0.4697	0.464885	0.471677	0.417067	0.437289	0.473708	0.561547	0.660793	0.649616	0.0524217	0.0465217	0.0731697	0.0414312	0.0416085	0.040058	0.0489852	0.0366626	0.0445163	0.0491647	0
21241	kenya	0.0487865	0.0154657	0.00912716	0.0100722	0.0154698	0.014534	0.00243736	0.00484209	0.00678763	0.0184644	0.891564	0.820887	0.816755	0.852725	0.847826	0.848999	0.850546	0.867704	0.88401	0.877557	0.0547201	0.0188403	0.0111749	0.0118118	0.0182464	0.017119	0.00286564	0.00558035	0.00767822	0.0210407	0
21251	kenya	0.0697315	0.0314721	0.0352177	0.0315735	0.0288815	0.0254489	0.0428785	0.0293271	0.0220392	0.029978	0.81359	0.524438	0.577374	0.539125	0.486305	0.4573	0.575972	0.652034	0.640129	0.628939	0.0857084	0.0600112	0.0609964	0.0585644	0.0593897	0.0556503	0.0744455	0.044978	0.0344294	0.0476644	1
21255	kenya	0.0133374	0.0247751	0.0288615	0.037631	0.0381654	0.0395652	0.0380232	0.0324856	0.0105857	0.0133374	0.936628	0.707045	0.714739	0.707806	0.718805	0.681933	0.702175	0.737774	0.780243	0.936628	0.0142398	0.0350403	0.0403805	0.0531657	0.0530956	0.0580192	0.0541506	0.0440319	0.0135672	0.0142398	0
21257	kenya	0.00977115	0.0607452	0.0566717	0.0233594	0.0306443	0.0234288	0.0151717	0.0191057	0.0125146	0.00977115	0.938014	0.736021	0.81122	0.777034	0.753236	0.739855	0.814358	0.841828	0.916166	0.938014	0.0104168	0.0825319	0.0698598	0.0300623	0.0406835	0.0316668	0.0186303	0.0226955	0.0136597	0.0104168	0
21261	kenya	0.030166	0.0336509	0.0350711	0.0355228	0.0513054	0.0359567	0.0286865	0.026972	0.042689	0.0305242	0.609406	0.507216	0.593423	0.753626	0.713716	0.7657	0.758631	0.774034	0.628093	0.629254	0.0495007	0.0663444	0.0590997	0.0471359	0.0718849	0.0469593	0.0378135	0.034846	0.067966	0.0485086	1
21265	kenya	0.00973507	0.00461336	0.00907173	0.00619516	0.0100827	0.00537963	0.0028845	0.00589567	0.00607722	0.00255806	0.724974	0.289382	0.299466	0.565618	0.521634	0.510106	0.597121	0.652379	0.742665	0.715665	0.0134282	0.0159421	0.0302931	0.0109529	0.019329	0.0105461	0.00483068	0.00903719	0.00818299	0.00357439	1
21267	kenya	0.0141844	0.0279303	0.0340198	0.070119	0.0630226	0.0668507	0.0869768	0.068973	0.0261384	0.0240607	0.990883	0.557199	0.752627	0.89962	0.85802	0.890333	0.93809	0.955643	0.953749	0.979575	0.0143149	0.0501262	0.0452014	0.0779429	0.0734512	0.0750851	0.0927169	0.0721744	0.0274059	0.0245624	0
21269	kenya	0.195708	0.0328355	0.0213612	0.0367104	0.0209561	0.0447489	0.0287847	0.0627048	0.16882	0.193919	0.99313	0.577599	0.685453	0.865337	0.801204	0.861022	0.901496	0.941476	0.980976	0.992755	0.197061	0.0568483	0.0311636	0.0424232	0.0261558	0.0519718	0.0319299	0.0666027	0.172094	0.195335	1
21275	kenya	0.222214	0.00751103	0.0354357	0.0598463	0.0546524	0.0308569	0.0800966	0.0887329	0.102991	0.226858	0.607853	0.363103	0.375727	0.407307	0.404794	0.344243	0.451049	0.454346	0.453497	0.600375	0.365572	0.0206857	0.0943125	0.146932	0.135013	0.0896371	0.177579	0.195298	0.227103	0.37786	0
21289	kenya	0.0245431	0.0425242	0.0614704	0.0532874	0.0858689	0.0574564	0.0413709	0.0268212	0.0285177	0.0233852	0.723612	0.750951	0.844454	0.735424	0.812938	0.767628	0.700295	0.656814	0.65379	0.697658	0.0339175	0.0566271	0.0727931	0.0724581	0.105628	0.0748493	0.0590764	0.0408353	0.0436191	0.0335196	0
21301	kenya	0	0.0023816	0.0033234	0.00252121	0.00212902	0.00293037	0.00373494	0.00100017	0.000314941	0	0.408027	0.667244	0.751297	0.794753	0.833778	0.826727	0.798145	0.657874	0.511118	0.408027	0	0.00356931	0.00442355	0.00317231	0.00255347	0.00354454	0.00467953	0.0015203	0.00061618	0	0
21309	kenya	0.0175812	0.00613497	0.0124588	0.0218765	0.018163	0.0180674	0.0252125	0.0264437	0.02304	0.0201294	0.961579	0.525476	0.546738	0.737532	0.626907	0.672792	0.79214	0.867378	0.889727	0.902659	0.0182836	0.0116751	0.0227876	0.0296617	0.0289724	0.0268544	0.0318283	0.030487	0.0258956	0.0223001	0
21315	kenya	0.0595998	0.0492519	0.0526664	0.0521071	0.0467587	0.0497571	0.0552281	0.0615208	0.0285898	0.0600405	0.97447	0.656551	0.815859	0.951527	0.944721	0.956603	0.944218	0.964988	0.986694	0.973941	0.0611613	0.0750161	0.0645533	0.0547615	0.0494947	0.0520143	0.0584908	0.063753	0.0289754	0.0616469	0
21317	kenya	0.12963	0.033317	0.0396254	0.0273286	0.0413637	0.0251359	0.0187585	0.0196184	0.0634853	0.114915	0.736836	0.532188	0.638838	0.622523	0.64946	0.627549	0.621613	0.575849	0.628694	0.726909	0.175929	0.0626038	0.0620274	0.0438997	0.0636894	0.040054	0.0301772	0.0340686	0.10098	0.158087	0
21319	kenya	0.00944221	0.02201	0.0332494	0.0609842	0.0639101	0.0686211	0.0640681	0.0379935	0.0380202	0.0107613	0.948592	0.565869	0.728815	0.912376	0.90502	0.91152	0.930041	0.904246	0.895131	0.941411	0.00995392	0.038896	0.0456212	0.066841	0.0706174	0.0752821	0.0688873	0.0420168	0.0424744	0.011431	1
21321	kenya	0.0141476	0.0209481	0.026305	0.0201734	0.0258716	0.018938	0.0115783	0.0223334	0.0290969	0.0238881	0.908854	0.439511	0.547917	0.683831	0.684578	0.635248	0.620874	0.813587	0.817546	0.871772	0.0155664	0.0476624	0.0480091	0.0295005	0.037792	0.029812	0.0186484	0.0274506	0.0355905	0.0274017	0
21325	kenya	0.032175	0.0215196	0.0277101	0.0596634	0.0467277	0.0468303	0.0662603	0.0856618	0.0486717	0.0437345	0.895924	0.522475	0.619031	0.75532	0.70079	0.748609	0.780716	0.80822	0.80835	0.82445	0.0359126	0.0411878	0.0447637	0.0789908	0.0666786	0.0625564	0.0848712	0.105988	0.0602112	0.0530469	0
21337	kenya	0.121843	0.0232179	0.0392546	0.0567168	0.0464606	0.0378876	0.0621999	0.0902311	0.0623309	0.075465	0.927049	0.48255	0.636558	0.737029	0.684563	0.664251	0.770368	0.871557	0.903347	0.88123	0.131431	0.0481149	0.061667	0.0769533	0.067869	0.0570381	0.0807405	0.103529	0.0689999	0.085636	1
21339	kenya	0	0.00906363	0.0129525	0.00105069	0.000801574	0.00072209	0.00205769	0.000798977	0.000630631	0	0.198663	0.435703	0.426157	0.389929	0.411572	0.408496	0.379581	0.324971	0.254482	0.198663	0	0.0208023	0.0303936	0.00269457	0.00194759	0.00176768	0.00542097	0.00245861	0.0024781	0	0
21341	kenya	0.0275937	0.0605427	0.040147	0.0384534	0.0448158	0.0585669	0.0254131	0.0191332	0.0274428	0.0130367	0.762284	0.72886	0.696369	0.682724	0.69756	0.70323	0.65574	0.667286	0.683886	0.667528	0.0361988	0.083065	0.0576518	0.0563235	0.0642465	0.0832828	0.0387548	0.0286732	0.0401278	0.0195298	0
21345	kenya	0.00374442	0.00143751	0.0146305	0.0992854	0.0794171	0.140355	0.120627	0.0434339	0.0295746	0.00536938	0.383751	0.336278	0.460735	0.710759	0.651772	0.71369	0.73633	0.754267	0.626443	0.43566	0.00975741	0.00427477	0.0317548	0.139689	0.121848	0.19666	0.163823	0.0575843	0.0472103	0.0123247	0
21347	kenya	0.0420199	0.0250477	0.0136003	0.0214501	0.0252125	0.0231663	0.0161239	0.0189471	0.038509	0.036427	0.822458	0.485896	0.507567	0.486024	0.537735	0.507695	0.422589	0.442312	0.528711	0.793838	0.0510906	0.0515495	0.026795	0.0441337	0.0468864	0.0456304	0.038155	0.0428365	0.0728356	0.0458872	0
21357	kenya	0.133412	0.00770019	0.0233663	0.0392235	0.0334345	0.0190466	0.0410474	0.0663284	0.0506946	0.0860303	0.810859	0.399229	0.4368	0.547673	0.513173	0.462998	0.553721	0.674923	0.68177	0.75065	0.164532	0.0192877	0.0534942	0.0716185	0.0651524	0.0411375	0.0741302	0.0982756	0.0743574	0.114608	0
21365	kenya	0.125037	0.106262	0.058924	0.041258	0.054158	0.0475101	0.0239403	0.0308823	0.0505099	0.125037	0.897535	0.52455	0.405739	0.481515	0.537263	0.484197	0.462063	0.40545	0.620353	0.897535	0.139312	0.202578	0.145226	0.0856837	0.100803	0.0981214	0.0518117	0.0761679	0.0814212	0.139312	1
21369	kenya	0.00837589	0.0030269	0.00216533	0.00146133	0.00171954	0.00149386	0.00142446	0.00118868	0.00370629	0.0112856	0.98275	0.533392	0.502867	0.680932	0.594035	0.637154	0.728297	0.771092	0.844604	0.979481	0.0085229	0.00567481	0.00430596	0.00214607	0.00289468	0.00234458	0.00195588	0.00154155	0.0043882	0.011522	0
21371	kenya	0.0442223	0.0160467	0.0230222	0.0459792	0.0532596	0.0516584	0.0368627	0.0393475	0.0415578	0.0438234	0.982887	0.575868	0.804327	0.913602	0.887181	0.920187	0.904609	0.948111	0.973498	0.982873	0.0449923	0.0278653	0.0286229	0.0503274	0.0600324	0.056139	0.0407499	0.041501	0.0426892	0.044587	1
21373	kenya	0.0810463	0.0454893	0.0646866	0.0560327	0.0707528	0.0594003	0.0457125	0.0347675	0.0579251	0.062949	0.993461	0.633916	0.778037	0.891036	0.878258	0.872588	0.92905	0.896952	0.917003	0.991304	0.0815798	0.0717592	0.0831408	0.0628849	0.0805603	0.0680737	0.0492035	0.0387619	0.0631678	0.0635011	0
21375	kenya	0.042374	0.043062	0.054641	0.0583378	0.0723326	0.0568708	0.0487722	0.0450048	0.0475175	0.0573642	0.99677	0.669864	0.65386	0.892808	0.832247	0.89817	0.947733	0.933978	0.968879	0.994765	0.0425113	0.0642847	0.0835669	0.0653419	0.0869124	0.0633185	0.051462	0.0481861	0.0490438	0.057666	0
21379	kenya	0.0145589	0.0543493	0.0763019	0.0430826	0.0521632	0.0456124	0.0325706	0.0343648	0.0183634	0.0145589	0.974586	0.772847	0.864698	0.9634	0.95232	0.964649	0.965369	0.981386	0.988398	0.974586	0.0149386	0.0703234	0.0882411	0.0447193	0.0547748	0.0472839	0.033739	0.0350166	0.018579	0.0149386	1
21381	kenya	0	0.0127722	0.0168519	0.0149758	0.0200174	0.0142052	0.0156642	0.00363156	0.0039797	0	0.698201	0.448241	0.551725	0.696879	0.678117	0.693275	0.745618	0.677066	0.752886	0.698201	0	0.0284941	0.030544	0.0214898	0.0295191	0.02049	0.0210083	0.00536367	0.00528593	0	1
21419	kenya	0.116964	0.0277083	0.0425711	0.041262	0.0241347	0.0390714	0.0464049	0.056746	0.0816951	0.0894097	0.883603	0.718668	0.771767	0.780683	0.752261	0.787096	0.78775	0.797465	0.810727	0.813968	0.132372	0.0385551	0.0551605	0.0528538	0.0320829	0.0496399	0.0589082	0.071158	0.100768	0.109844	0
21433	kenya	0.0573675	0.0120662	0.0120607	0.0388789	0.0279518	0.0202899	0.0151908	0.102405	0.0983793	0.0768145	0.467313	0.414673	0.412534	0.571396	0.509121	0.61715	0.596939	0.575491	0.500639	0.484789	0.122761	0.0290981	0.0292356	0.068042	0.0549021	0.0328768	0.0254479	0.177943	0.196508	0.15845	0
21435	kenya	0.00616617	0.0251047	0.0267453	0.0117674	0.0181061	0.0118223	0.00778043	0.00738668	0.00715779	0.00684477	0.426362	0.542496	0.567771	0.480274	0.506614	0.478504	0.481904	0.444174	0.479867	0.438819	0.0144623	0.0462762	0.0471058	0.0245014	0.0357394	0.0247068	0.0161452	0.0166302	0.0149162	0.0155982	0
21439	kenya	0.0712799	0.100245	0.104406	0.0552691	0.0376341	0.0328732	0.0635298	0.0901772	0.0709418	0.0664562	0.725844	0.653754	0.697896	0.692168	0.685486	0.686874	0.713027	0.683057	0.646864	0.66605	0.0982028	0.153338	0.149602	0.0798493	0.0549014	0.0478591	0.0890988	0.13202	0.10967	0.0997767	0
21451	kenya	0.0164713	0.00698989	0.0136176	0.015179	0.0304835	0.00889529	0.00494177	0.00510597	0.00661264	0.0199388	0.615861	0.304594	0.453985	0.735947	0.721125	0.761768	0.717695	0.747471	0.831206	0.748396	0.0267452	0.0229482	0.0299956	0.0206251	0.0422722	0.0116772	0.00688561	0.006831	0.00795549	0.026642	1
21453	kenya	0.0228557	0.024321	0.0276081	0.0277951	0.0259593	0.0167355	0.0322082	0.0350934	0.0449971	0.0338845	0.991909	0.894639	0.935997	0.955175	0.935786	0.934881	0.964193	0.982097	0.982982	0.988734	0.0230421	0.0271853	0.029496	0.0290995	0.0277406	0.0179012	0.0334043	0.0357331	0.0457761	0.0342706	0
21463	kenya	0.00902708	0.00466037	0.000966572	0.00138596	0.000671366	0.00063329	0.00219298	0.00260819	0.0058313	0.00902708	0.263541	0.154346	0.102548	0.0978201	0.0353394	0.0546427	0.150956	0.193915	0.21215	0.263541	0.0342531	0.0301943	0.00942554	0.0141684	0.0189977	0.0115897	0.0145273	0.0134502	0.0274867	0.0342531	0
21465	kenya	0.0669505	0.031566	0.0494842	0.0556539	0.0397727	0.0685621	0.0529961	0.0611133	0.0663723	0.107622	0.819965	0.705283	0.852467	0.778893	0.832914	0.739733	0.754079	0.788112	0.777374	0.795426	0.0816504	0.0447565	0.0580482	0.0714526	0.0477513	0.0926849	0.0702793	0.0775439	0.0853801	0.135302	0
21467	kenya	0.0411785	0.0144357	0.0175749	0.0215196	0.0312559	0.0274279	0.0182662	0.0125778	0.0344154	0.0572224	0.784642	0.758086	0.835671	0.712441	0.786482	0.735638	0.680942	0.667978	0.727866	0.729603	0.0524806	0.0190423	0.0210308	0.0302055	0.0397414	0.0372846	0.0268249	0.0188296	0.0472826	0.0784295	1
21469	kenya	0.063197	0.043087	0.0370269	0.0550952	0.0286864	0.035728	0.0679102	0.0924606	0.0820031	0.105354	0.995255	0.784406	0.901134	0.957825	0.937464	0.955565	0.966512	0.974017	0.983474	0.98468	0.0634983	0.0549295	0.0410892	0.0575211	0.0306	0.0373894	0.0702631	0.0949271	0.0833811	0.106993	0
21477	kenya	0.000621166	0.02365	0.00630518	0.0207881	0.00750143	0.0223897	0.0332638	0.0263837	0.00293067	0.000621166	0.370448	0.486566	0.43775	0.433557	0.377979	0.458376	0.435306	0.485481	0.447228	0.370448	0.0016768	0.0486059	0.0144036	0.0479478	0.0198462	0.0488456	0.0764148	0.0543455	0.00655296	0.0016768	0
21479	kenya	0.0162625	0.064591	0.128618	0.144894	0.134504	0.13955	0.149765	0.164164	0.099548	0.0200381	0.989501	0.927578	0.978528	0.992479	0.991154	0.99149	0.993485	0.994912	0.994649	0.99194	0.0164351	0.069634	0.13144	0.145992	0.135704	0.140748	0.150747	0.165004	0.100084	0.0202009	0
23179	kenya	0.0108319	0.00509064	0.00683035	0.0147804	0.00889151	0.0136	0.0167238	0.0206364	0.0265716	0.0164889	0.990436	0.519246	0.563065	0.688163	0.609895	0.669619	0.706885	0.776515	0.879231	0.970932	0.0109365	0.0098039	0.0121307	0.021478	0.0145787	0.0203101	0.0236585	0.0265757	0.0302215	0.0169825	1
23181	kenya	0.119139	0.0509149	0.0470674	0.0784641	0.0654266	0.0617148	0.0924108	0.0945619	0.113014	0.108098	0.827833	0.497143	0.3937	0.56132	0.452441	0.508209	0.598507	0.686871	0.755498	0.774432	0.143917	0.102415	0.119552	0.139785	0.144608	0.121436	0.154402	0.137671	0.149589	0.139583	0
23193	kenya	0.00611995	0.108973	0.108152	0.0854208	0.0817283	0.0931495	0.107521	0.0459386	0.0127119	0.00611995	0.21787	0.654865	0.613032	0.405043	0.433884	0.406009	0.394864	0.345923	0.187438	0.21787	0.0280899	0.166405	0.176421	0.210893	0.188364	0.229427	0.272298	0.1328	0.0678191	0.0280899	0
23195	kenya	0.0923926	0.0335923	0.0802637	0.0543771	0.0740712	0.0520531	0.0358169	0.0547925	0.0508211	0.0829923	0.961395	0.897499	0.901929	0.885218	0.89351	0.898492	0.869936	0.878387	0.908831	0.940865	0.0961026	0.0374287	0.0889912	0.0614279	0.0828991	0.0579338	0.0411719	0.0623785	0.0559192	0.0882085	0
292789	kenya	0.0871912	0.0896164	0.044447	0.0587769	0.0549346	0.0454687	0.0659253	0.0907493	0.0772155	0.054814	0.97111	0.911509	0.857466	0.845405	0.839623	0.825166	0.825082	0.944875	0.992249	0.993067	0.0897851	0.0983165	0.0518353	0.0695251	0.0654277	0.0551024	0.0799015	0.0960437	0.0778187	0.0551967	0
292791	kenya	0.0004424	0.00705359	0.00819765	0.00481966	0.00545913	0.00576437	0.00443541	0.00297322	0.0013464	0.000195191	0.217634	0.484072	0.439828	0.366931	0.432712	0.423837	0.320313	0.240918	0.164809	0.226742	0.00203277	0.0145714	0.0186383	0.0131351	0.0126161	0.0136004	0.0138471	0.0123412	0.00816942	0.000860848	0
292793	kenya	0.0216165	0.00427837	0.00844063	0.0116491	0.0161241	0.0123639	0.00635369	0.00791728	0.0123948	0.0216165	0.87594	0.467551	0.760192	0.793336	0.782365	0.7432	0.809776	0.881102	0.890948	0.87594	0.0246781	0.00915061	0.0111033	0.0146836	0.0206095	0.0166361	0.00784623	0.00898566	0.0139119	0.0246781	1
292799	kenya	0.0011611	0.013433	0.00348515	0.00127915	0.0055705	0.00143166	0.00149425	0.00228234	0.000319438	0.0011611	0.795646	0.222725	0.582945	0.734898	0.191219	0.1365	0.126245	0.0864507	0.736065	0.795646	0.00145932	0.0603119	0.00597852	0.00174059	0.0291315	0.0104883	0.0118361	0.0264005	0.000433981	0.00145932	0
292807	kenya	0.0956811	0.0436436	0.0412631	0.0409243	0.0335102	0.0718905	0.0275503	0.0155776	0.0199544	0.0956811	0.819934	0.685199	0.633799	0.611251	0.636617	0.654272	0.556671	0.549697	0.619612	0.819934	0.116694	0.0636949	0.0651043	0.0669517	0.052638	0.109879	0.0494912	0.0283385	0.0322046	0.116694	1
292813	kenya	0.00440529	0.00355691	0.00343242	0.00424933	0.00318056	0.00646559	0.00491774	0.00142818	0.00376569	0.00440529	0.794702	0.332513	0.39511	0.516719	0.449464	0.524747	0.604363	0.542202	0.629707	0.794702	0.00554332	0.0106971	0.00868726	0.00822368	0.00707634	0.0123213	0.00813706	0.00263404	0.00598007	0.00554332	1
292815	kenya	0.00242424	0.00109456	0.00156293	0.0041563	0.00125571	0.0017342	0.00491772	0.0126628	0.00680994	0.00242424	0.953939	0.555494	0.601801	0.7793	0.709187	0.763558	0.844323	0.85168	0.871319	0.953939	0.0025413	0.00197043	0.00259709	0.00533338	0.00177063	0.0022712	0.00582445	0.014868	0.00781567	0.0025413	1
292817	kenya	0.00111982	0.00369819	0.00248705	0.00445687	0.00184467	0.00392431	0.00931029	0.00423147	0.0031351	0.00111982	0.808511	0.761912	0.761836	0.70778	0.705699	0.753642	0.760949	0.560384	0.623984	0.808511	0.00138504	0.00485384	0.00326455	0.00629697	0.00261396	0.00520713	0.0122351	0.00755102	0.00502434	0.00138504	1
292819	kenya	0.00272763	0.00512497	0.00346247	0.00813541	0.00474302	0.0115203	0.0119204	0.0045728	0.00017854	0.00279107	0.0797506	0.256714	0.222057	0.197469	0.19705	0.192341	0.181557	0.223203	0.102898	0.0816055	0.034202	0.0199637	0.0155927	0.0411984	0.0240701	0.0598954	0.0656568	0.0204872	0.00173511	0.034202	0
292825	kenya	0.000570125	0.00481193	0.00565792	0.00808941	0.00965015	0.00546373	0.0076001	0.0103299	0.0044843	0.000570125	0.923033	0.472393	0.632882	0.812318	0.789783	0.782631	0.856941	0.85307	0.834462	0.923033	0.000617665	0.0101863	0.00893992	0.00995843	0.0122187	0.00698124	0.00886887	0.0121091	0.00537389	0.000617665	1
292843	kenya	0.0275039	0.0161963	0.0352794	0.0505964	0.0464166	0.0461474	0.0551844	0.0564781	0.0320516	0.0467301	0.895081	0.597492	0.749657	0.820529	0.78695	0.782424	0.805948	0.914972	0.890081	0.889576	0.0307279	0.0271071	0.0470607	0.0616631	0.0589829	0.05898	0.0684714	0.0617266	0.0360097	0.0525308	0
292853	kenya	0.000346754	0.00235971	0.000931242	0.000899333	0.00142787	0.000973586	0.000547141	0.000327279	0.00145801	0.000452284	0.883452	0.647133	0.641979	0.758355	0.697015	0.773493	0.768037	0.829062	0.859691	0.880258	0.000392499	0.00364641	0.00145058	0.0011859	0.00204856	0.00125869	0.000712389	0.000394758	0.00169597	0.000513809	1
292857	kenya	0.00191296	0.0027566	0.00775393	0.0184288	0.0206795	0.0171504	0.0216721	0.0108204	0.0110171	0.00191296	0.806313	0.430385	0.715332	0.892791	0.858269	0.898449	0.925323	0.916656	0.901068	0.806313	0.00237248	0.00640495	0.0108396	0.0206418	0.0240944	0.0190889	0.0234211	0.0118042	0.0122268	0.00237248	1
292861	kenya	0.00784314	0.00256598	0.00312241	0.00569269	0.00264618	0.00883873	0.00617875	0.00739002	0.0154282	0.00784314	0.92549	0.707249	0.756072	0.798776	0.79586	0.797199	0.750218	0.855156	0.957966	0.92549	0.00847458	0.00362812	0.00412978	0.00712677	0.00332493	0.0110872	0.00823594	0.00864172	0.0161052	0.00847458	0
292865	kenya	0.00200965	0.00405714	0.0105535	0.00620055	0.00838187	0.00651362	0.00326758	0.0045059	0.00441579	0.00200965	0.202974	0.290101	0.401125	0.391349	0.476669	0.420756	0.306822	0.255011	0.218601	0.202974	0.00990099	0.0139853	0.0263098	0.0158441	0.0175842	0.0154808	0.0106498	0.0176695	0.0202002	0.00990099	0
292869	kenya	0.128452	0.0380557	0.0443603	0.0474745	0.052081	0.0473599	0.0330389	0.0531776	0.163169	0.117088	0.916672	0.753245	0.666644	0.604621	0.644481	0.603753	0.574877	0.548244	0.787623	0.872293	0.140129	0.0505223	0.0665428	0.0785195	0.0808107	0.0784425	0.0574713	0.0969962	0.207166	0.13423	0
292879	kenya	0.0323575	0.0154208	0.0229878	0.0320996	0.0307323	0.0239554	0.0482696	0.0284146	0.0198612	0.0336621	0.970487	0.561168	0.673172	0.916221	0.906149	0.859904	0.972342	0.958488	0.937122	0.969297	0.0333415	0.0274798	0.0341484	0.0350348	0.0339153	0.0278582	0.0496426	0.0296452	0.0211938	0.0347284	0
292881	kenya	0.00526064	0.00243249	0.00398062	0.00465661	0.00625555	0.00305764	0.00265595	0.00719794	0.021584	0.00526064	0.86944	0.715551	0.809994	0.849098	0.844379	0.841148	0.852775	0.8705	0.89276	0.86944	0.00605061	0.00339946	0.00491438	0.00548419	0.00740845	0.00363508	0.00311448	0.00826875	0.0241767	0.00605061	1
292883	kenya	0.0103474	0.003072	0.00746278	0.0180994	0.0177902	0.0223072	0.0181865	0.010928	0.016969	0.0103474	0.957132	0.426603	0.76296	0.855762	0.841206	0.858554	0.852858	0.886813	0.902867	0.957132	0.0108108	0.00720107	0.00978135	0.02115	0.0211485	0.0259823	0.0213242	0.0123227	0.0187946	0.0108108	1
292889	kenya	0.0339943	0.0309969	0.0528255	0.0692508	0.0684364	0.0671786	0.0827236	0.0643618	0.0590156	0.0452937	0.958824	0.618475	0.793685	0.818966	0.817095	0.853205	0.895397	0.891707	0.797154	0.826931	0.0354541	0.0501184	0.0665572	0.0845587	0.0837558	0.0787369	0.0923876	0.0721782	0.0740329	0.0547732	0
292893	kenya	0.00148258	0.00551328	0.00599551	0.0079958	0.00583727	0.0112156	0.00785189	0.00707902	0.00160557	0.00148258	0.787003	0.473856	0.642624	0.807036	0.770552	0.79953	0.8597	0.829819	0.784319	0.787003	0.00188383	0.0116349	0.00932973	0.00990762	0.00757544	0.0140278	0.00913329	0.0085308	0.00204708	0.00188383	1
292895	kenya	0.0930183	0.0218738	0.029267	0.0604438	0.0773231	0.0776276	0.0393844	0.0320404	0.0490782	0.0503087	0.973499	0.56605	0.691034	0.900266	0.912257	0.895744	0.902283	0.883379	0.927811	0.975831	0.0955505	0.0386429	0.0423524	0.0671399	0.0847602	0.0866627	0.0436497	0.0362703	0.0528967	0.0515547	1
292897	kenya	0.0128205	0.0398627	0.0298986	0.0493621	0.0695629	0.0443269	0.0349822	0.0352338	0.0201525	0.0128205	0.363782	0.478782	0.541208	0.777881	0.830176	0.780176	0.75715	0.699409	0.531481	0.363782	0.0352423	0.0832587	0.0552443	0.0634571	0.083793	0.0568166	0.0462025	0.0503766	0.0379176	0.0352423	0
292903	kenya	0	0.00399595	0.00394401	0.005212	0.0042603	0.00755924	0.00477025	0.00322007	0.000926269	0	0.62037	0.314776	0.43061	0.611452	0.53511	0.625026	0.665969	0.716126	0.652834	0.62037	0	0.0126946	0.00915912	0.00852397	0.00796154	0.0120943	0.00716287	0.00449651	0.00141884	0	1
292905	kenya	0.00852459	0.0336383	0.032587	0.0176232	0.01059	0.0190568	0.0257384	0.0178999	0.00503778	0.00782228	0.974645	0.867001	0.922377	0.95787	0.952225	0.957892	0.970089	0.95026	0.871816	0.975594	0.00874636	0.0387984	0.0353294	0.0183983	0.0111213	0.0198946	0.026532	0.0188368	0.00577849	0.00801796	0
292967	kenya	0.0299104	0.0229978	0.0278654	0.0373137	0.0398951	0.0395598	0.0327242	0.0349174	0.0375729	0.0299104	0.683461	0.661069	0.55509	0.619573	0.645337	0.597651	0.58017	0.655344	0.709278	0.683461	0.0437632	0.0347889	0.0501998	0.0602249	0.0618206	0.0661922	0.0564045	0.0532811	0.0529734	0.0437632	0
292969	kenya	0.100332	0.0285037	0.0514211	0.0393005	0.0470242	0.0395637	0.0380691	0.0230246	0.0525866	0.100332	0.975415	0.662202	0.694807	0.793845	0.741714	0.815284	0.821781	0.838218	0.882001	0.975415	0.102861	0.0430438	0.0740077	0.0495066	0.0633994	0.0485275	0.0463251	0.0274685	0.0596219	0.102861	1
292985	kenya	0	0.00252491	0.00346458	0.0054352	0.00615018	0.00461947	0.00375822	0.00766639	0.0190776	0	0.446154	0.730946	0.798978	0.846255	0.880599	0.85263	0.838281	0.789385	0.825708	0.446154	0	0.00345431	0.00433626	0.00642265	0.00698409	0.00541791	0.00448325	0.00971185	0.0231045	0	0
292993	kenya	0.135135	0.0577698	0.0389174	0.0295744	0.0209186	0.05484	0.0311682	0.0109055	0.0242072	0.135135	0.576318	0.501429	0.625602	0.544892	0.552627	0.572172	0.562086	0.488963	0.434126	0.576318	0.23448	0.11521	0.0622079	0.0542757	0.037853	0.0958454	0.0554509	0.0223032	0.0557606	0.23448	0
292995	kenya	0.0250667	0.0654972	0.0412508	0.0116582	0.0135006	0.00854646	0.0127303	0.0117521	0.011645	0.0163368	0.752845	0.77402	0.625321	0.558183	0.554675	0.54052	0.562591	0.581538	0.560259	0.590086	0.0332959	0.0846195	0.0659674	0.020886	0.0243397	0.0158115	0.022628	0.0202086	0.020785	0.0276854	0
302427	kenya	0.00115849	0.00476685	0.0034767	0.00399737	0.00303052	0.00572947	0.00342532	0.0037264	0.00228281	0.00194102	0.257592	0.461289	0.397354	0.52244	0.508065	0.527453	0.553082	0.502705	0.42317	0.331267	0.00449738	0.0103338	0.00874964	0.00765136	0.00596482	0.0108625	0.00619315	0.00741269	0.00539455	0.00585938	0
301	liberia	0.00107565	0.0160158	0.029563	0.018549	0.0341057	0.0173817	0.0108903	0.00857887	0.00351195	0.00230585	0.999949	0.999511	0.999609	0.999629	0.99963	0.999622	0.999645	0.999617	0.999422	0.999901	0.0010757	0.0160236	0.0295746	0.0185559	0.0341183	0.0173883	0.0108941	0.00858216	0.00351398	0.00230608	0
327	liberia	0.00885477	0.0357122	0.0283402	0.0239018	0.0274156	0.0263559	0.0225716	0.0195049	0.0186972	0.0171944	0.997707	0.996492	0.998853	0.99719	0.998815	0.998049	0.99653	0.995472	0.993739	0.99472	0.00887512	0.0358379	0.0283728	0.0239692	0.0274481	0.0264074	0.0226502	0.0195936	0.018815	0.0172857	0
331	liberia	0.0222364	0.0541147	0.0492915	0.049182	0.0490217	0.0543499	0.0472599	0.0457957	0.034778	0.029726	0.99992	0.998808	0.998427	0.999525	0.999848	0.999903	0.998896	0.999412	0.999901	0.999751	0.0222382	0.0541793	0.0493692	0.0492054	0.0490292	0.0543552	0.0473122	0.0458227	0.0347815	0.0297334	0
537	liberia	0.0203102	0.0349083	0.0343915	0.0304442	0.0285676	0.0282574	0.0313201	0.0339731	0.0349451	0.0325931	0.999821	0.998367	0.99917	0.997227	0.997841	0.998061	0.99588	0.997036	0.998975	0.999791	0.0203138	0.0349654	0.03442	0.0305288	0.0286294	0.0283123	0.0314497	0.0340741	0.0349809	0.0325999	0
36041	liberia	0.0151442	0.0485781	0.0409701	0.0495612	0.071682	0.0517444	0.0390299	0.0318453	0.0338975	0.0523293	0.999837	0.999791	0.99986	0.999885	0.999918	0.999785	0.999985	0.999849	0.999595	0.999765	0.0151467	0.0485883	0.0409758	0.0495669	0.0716879	0.0517556	0.0390304	0.0318501	0.0339113	0.0523416	0
74801	liberia	0.00709623	0.0420454	0.0460186	0.0360234	0.0344169	0.0416602	0.0364371	0.0315912	0.0238369	0.00906961	0.997629	0.998332	0.998123	0.997812	0.9987	0.998815	0.998142	0.995668	0.997441	0.995615	0.00711309	0.0421157	0.0461051	0.0361024	0.0344617	0.0417096	0.0365049	0.0317286	0.023898	0.00910956	0
74827	liberia	0.00790902	0.0557252	0.0447217	0.0442981	0.0444313	0.0486851	0.0416504	0.0423498	0.0443799	0.0241857	0.996458	0.998779	0.998081	0.99712	0.998015	0.997639	0.996415	0.996414	0.98569	0.988465	0.00793713	0.0557933	0.0448077	0.044426	0.0445196	0.0488003	0.0418002	0.0425022	0.0450242	0.0244679	0
293037	liberia	0.0148737	0.0527993	0.0549209	0.0528112	0.0571344	0.0566152	0.0530653	0.0397746	0.0476848	0.015064	1	0.99748	0.99979	0.999856	0.999918	0.999848	1	0.999588	1	1	0.0148737	0.0529327	0.0549324	0.0528188	0.0571391	0.0566239	0.0530653	0.039791	0.0476848	0.015064	0
293039	liberia	0.0715012	0.0764976	0.0783868	0.0677455	0.0648963	0.064533	0.0704956	0.0725606	0.0748595	0.0737101	0.999366	0.999242	0.99935	0.999397	0.999547	0.999842	0.999219	0.998836	0.997793	0.999651	0.0715466	0.0765556	0.0784378	0.0677864	0.0649257	0.0645431	0.0705507	0.0726452	0.0750251	0.0737358	0
20833	madagascar	0.0167782	0.0255435	0.0166585	0.0175826	0.0121892	0.0141277	0.0191858	0.0228596	0.0367505	0.0182463	0.954845	0.631084	0.656779	0.754788	0.684365	0.733117	0.751953	0.826329	0.892649	0.954307	0.0175717	0.0404756	0.025364	0.0232948	0.0178109	0.0192708	0.0255146	0.027664	0.0411702	0.0191199	0
20837	madagascar	0.0194505	0.0819048	0.0793661	0.0715336	0.0790175	0.0727251	0.0679037	0.0660589	0.0736691	0.0536316	0.998207	0.987659	0.980098	0.977575	0.974016	0.978377	0.977943	0.98014	0.992618	0.996841	0.0194854	0.0829283	0.0809777	0.0731746	0.0811255	0.0743324	0.0694353	0.0673974	0.0742169	0.0538015	1
20839	madagascar	0.0400081	0.045769	0.0443058	0.0521133	0.0441811	0.0538913	0.046133	0.0654714	0.0951259	0.0661078	0.989424	0.938106	0.926091	0.983548	0.967667	0.986559	0.989149	0.992462	0.98136	0.981667	0.0404357	0.0487887	0.0478418	0.052985	0.0456574	0.0546256	0.0466391	0.0659687	0.0969328	0.0673424	1
20847	madagascar	0.0318456	0.0451754	0.0437565	0.0579926	0.0487907	0.0738972	0.0614245	0.0462162	0.0517869	0.0341897	0.999628	0.995379	0.997672	0.996147	0.996138	0.994743	0.99597	0.998385	0.998213	0.999707	0.0318574	0.0453851	0.0438586	0.0582169	0.0489799	0.0742877	0.0616731	0.0462909	0.0518796	0.0341997	0
20853	madagascar	0.00628866	0.0214539	0.0240866	0.0153677	0.0165671	0.0153585	0.0133504	0.0161108	0.01935	0.00714856	0.99277	0.935433	0.964292	0.963091	0.961428	0.960054	0.965776	0.965447	0.97477	0.988132	0.00633447	0.0229347	0.0249786	0.0159567	0.0172317	0.0159975	0.0138235	0.0166874	0.0198508	0.00723442	1
21051	madagascar	0.00532224	0.00552733	0.0106779	0.0116889	0.0159091	0.0159062	0.00863582	0.00276052	0.010665	0.0055795	0.994798	0.603309	0.64847	0.759015	0.74199	0.7243	0.722504	0.878785	0.94584	0.991919	0.00535007	0.00916169	0.0164663	0.0154001	0.0214412	0.0219608	0.0119526	0.0031413	0.0112757	0.00562495	1
21075	madagascar	0.0010143	0.116837	0.155011	0.135203	0.174375	0.101495	0.114336	0.151537	0.183225	0.0010226	0.998986	0.992833	0.997055	0.997332	0.999441	0.998702	0.996221	0.994576	0.986758	0.998978	0.00101533	0.117681	0.155468	0.135565	0.174473	0.101627	0.11477	0.152363	0.185684	0.00102365	0
21079	madagascar	0.0128501	0.0456899	0.0406931	0.0470493	0.0429982	0.0431989	0.0460076	0.0554042	0.0442161	0.0247928	0.999627	0.985642	0.98149	0.99194	0.985221	0.989953	0.993495	0.998273	0.999646	0.999534	0.0128549	0.0463555	0.0414605	0.0474316	0.0436432	0.0436373	0.0463088	0.0555	0.0442317	0.0248043	0
21083	madagascar	0.0224528	0.0128458	0.0140776	0.0281702	0.0255618	0.0354334	0.0259521	0.0251661	0.0192707	0.0248551	0.997894	0.807768	0.94093	0.982269	0.972542	0.980386	0.986647	0.992227	0.993374	0.997848	0.0225002	0.0159028	0.0149614	0.0286787	0.0262835	0.0361423	0.0263033	0.0253633	0.0193992	0.0249087	1
21085	madagascar	0.0174065	0.0755897	0.091363	0.100472	0.116823	0.111468	0.0935204	0.0762448	0.0590836	0.0362292	0.998827	0.902851	0.974316	0.991324	0.985974	0.991584	0.993578	0.994963	0.998723	0.999033	0.0174269	0.0837234	0.0937714	0.101351	0.118485	0.112415	0.0941249	0.0766308	0.0591592	0.0362643	1
21087	madagascar	0.0107681	0.0053699	0.00609278	0.00631634	0.00551028	0.00583893	0.00751094	0.00655333	0.0041791	0.0063387	0.876483	0.564362	0.61619	0.657209	0.64759	0.649277	0.659579	0.675198	0.723784	0.769355	0.0122856	0.00951499	0.00988782	0.00961086	0.0085089	0.00899298	0.0113875	0.0097058	0.00577396	0.00823897	0
21089	madagascar	0.00244706	0.00235643	0.00475526	0.029745	0.0067143	0.0197448	0.0369751	0.064309	0.00980424	0.00316689	0.939008	0.574528	0.609704	0.673173	0.643472	0.643719	0.666997	0.754849	0.930146	0.926969	0.00260601	0.0041015	0.0077993	0.0441863	0.0104345	0.0306731	0.0554352	0.0851945	0.0105405	0.00341639	0
21091	madagascar	0.0331002	0.00354641	0.0121817	0.0102686	0.00860405	0.0109233	0.00990834	0.011941	0.0243149	0.0271218	0.938152	0.585363	0.643927	0.76621	0.70843	0.728826	0.794801	0.849132	0.869921	0.898221	0.0352824	0.00605848	0.0189178	0.0134018	0.0121452	0.0149875	0.0124664	0.0140626	0.0279508	0.0301951	0
21101	madagascar	0.0365464	0.0350008	0.0366061	0.0366084	0.0357441	0.0284697	0.0337869	0.0497302	0.0649108	0.0505602	0.996862	0.635634	0.716185	0.829676	0.757108	0.793748	0.858743	0.924797	0.972386	0.993956	0.0366615	0.0550644	0.0511126	0.0441237	0.0472114	0.0358675	0.0393447	0.0537742	0.0667541	0.0508676	0
21103	madagascar	0.0220358	0.00886588	0.0113917	0.00743158	0.00573124	0.00456207	0.00925462	0.0108373	0.0164115	0.0238658	0.662927	0.536607	0.553881	0.606718	0.559183	0.600068	0.640998	0.635497	0.618339	0.644893	0.0332402	0.0165221	0.0205671	0.0122488	0.0102493	0.0076026	0.0144378	0.0170533	0.0265413	0.0370074	0
21105	madagascar	0.0797703	0.137351	0.144596	0.132641	0.142264	0.144401	0.127193	0.114387	0.105304	0.101525	0.999612	0.996324	0.992819	0.998985	0.998569	0.999174	0.999019	0.999223	0.999162	0.999629	0.0798013	0.137858	0.145642	0.132775	0.142468	0.144521	0.127318	0.114476	0.105392	0.101562	0
21107	madagascar	0.0571332	0.0910008	0.069365	0.130443	0.118138	0.142761	0.139683	0.117567	0.169899	0.0756993	0.999966	0.996556	0.996493	0.999916	0.99985	0.999913	1	0.999922	0.999921	0.999936	0.0571352	0.0913153	0.0696091	0.130454	0.118156	0.142774	0.139683	0.117576	0.169913	0.0757041	1
21137	madagascar	0.00210096	0.000635411	0.00145044	0.00468535	0.00511781	0.00238855	0.00299201	0.00887044	0.00597606	0.00224333	0.486015	0.258914	0.364087	0.332701	0.367687	0.352433	0.303508	0.292264	0.316873	0.469168	0.00432282	0.00245414	0.00398376	0.0140828	0.0139189	0.00677731	0.00985807	0.0303508	0.0188595	0.00478152	0
21431	madagascar	0.0472107	0.0304605	0.0348495	0.0426677	0.0391787	0.0418597	0.0440336	0.0449425	0.0621652	0.0686659	0.995273	0.749158	0.847567	0.897404	0.865981	0.873834	0.904026	0.935896	0.967324	0.988109	0.0474349	0.0406596	0.0411171	0.0475457	0.045242	0.0479035	0.0487083	0.0480209	0.0642651	0.0694922	1
21807	madagascar	0.00429877	0.0848933	0.0945692	0.111253	0.102339	0.119245	0.116654	0.107297	0.110814	0.00918364	0.99954	0.961587	0.995917	0.991494	0.99056	0.990839	0.994001	0.99066	0.996454	0.999363	0.00430075	0.0882847	0.0949569	0.112207	0.103314	0.120348	0.117358	0.108308	0.111209	0.0091895	1
21809	madagascar	0.0226909	0.044702	0.0420509	0.0547147	0.0488615	0.0506391	0.0568236	0.0625985	0.0588412	0.0287368	0.999762	0.504302	0.641164	0.887923	0.840634	0.868015	0.888849	0.953918	0.996268	0.99972	0.0226964	0.0886412	0.0655852	0.061621	0.0581246	0.058339	0.0639294	0.0656225	0.0590616	0.0287449	0
21043	mozambique	0.00647024	0.0102998	0.0118151	0.00586074	0.0101597	0.00520091	0.00390431	0.00376757	0.00400573	0.00326635	0.863138	0.540636	0.500444	0.453629	0.481742	0.471375	0.44083	0.416054	0.399774	0.789313	0.00749618	0.0190513	0.0236093	0.0129197	0.0210894	0.0110335	0.00885673	0.00905549	0.01002	0.00413822	0
21509	mozambique	0.029883	0.00954853	0.00554626	0.00703068	0.00405757	0.00620665	0.00692913	0.0118757	0.00499916	0.0304198	0.476527	0.34734	0.275284	0.201555	0.227462	0.232598	0.198768	0.135317	0.107265	0.538903	0.06271	0.0274904	0.0201474	0.0348822	0.0178384	0.0266841	0.0348604	0.0877621	0.0466059	0.0564476	0
21511	mozambique	0.0173425	0.0141223	0.0122307	0.0162939	0.0164733	0.0192081	0.0133	0.015797	0.0242554	0.0200335	0.848404	0.278293	0.315802	0.454224	0.451845	0.465118	0.45969	0.437922	0.436157	0.735732	0.0204413	0.050746	0.0387291	0.035872	0.0364578	0.0412972	0.0289325	0.0360726	0.0556115	0.0272294	0
23755	mozambique	0.00402145	0.00500244	0.00939611	0.0195086	0.0151839	0.0264612	0.0215621	0.0133464	0.00994904	0.00402145	0.990617	0.470174	0.483667	0.564514	0.5243	0.581159	0.579852	0.608656	0.725188	0.990617	0.00405954	0.0106395	0.0194268	0.0345583	0.0289603	0.0455318	0.0371856	0.0219277	0.0137193	0.00405954	0
24793	mozambique	0.0117378	0.0242556	0.0250866	0.0220245	0.0232793	0.0249459	0.0224769	0.0173251	0.0161375	0.0175045	0.958932	0.575385	0.593019	0.631943	0.608693	0.618849	0.636087	0.664918	0.734979	0.941277	0.0122405	0.0421555	0.0423032	0.034852	0.0382447	0.0403102	0.0353362	0.0260559	0.0219564	0.0185965	0
256411	mozambique	0.0140278	0.0296372	0.036788	0.0487814	0.0366894	0.0423871	0.0578715	0.0595275	0.0354462	0.0320591	0.998693	0.979577	0.979871	0.980978	0.983906	0.966805	0.975066	0.998977	0.990772	0.996878	0.0140462	0.0302551	0.0375437	0.0497273	0.0372895	0.0438424	0.0593514	0.0595884	0.0357763	0.0321595	0
21485	nigeria	0.00471313	0.0200273	0.0171051	0.0117357	0.0109793	0.0103818	0.0138689	0.0116313	0.0130648	0.0086827	0.99893	0.920704	0.935112	0.917112	0.942425	0.934867	0.898614	0.895191	0.831386	0.997725	0.00471818	0.0217522	0.018292	0.0127963	0.01165	0.0111051	0.0154337	0.0129931	0.0157145	0.0087025	0
21727	nigeria	0.00235599	0.0136569	0.0136204	0.0158547	0.0159324	0.0179815	0.0139596	0.0157377	0.00741873	0.00509372	0.999499	0.995851	0.996205	0.997416	0.997302	0.997719	0.99633	0.998236	0.99771	0.998169	0.00235717	0.0137138	0.0136723	0.0158958	0.0159755	0.0180226	0.0140111	0.0157655	0.00743576	0.00510306	1
23089	nigeria	0.114611	0.0675248	0.0698253	0.0751382	0.0728379	0.0729719	0.0794755	0.075605	0.0734431	0.0616252	0.99564	0.95243	0.991019	0.996988	0.99829	0.997455	0.996344	0.995683	0.996538	0.997461	0.115113	0.0708974	0.0704581	0.0753652	0.0729627	0.0731581	0.0797671	0.0759328	0.0736983	0.0617821	0
23473	nigeria	0.176263	0.0719789	0.0689378	0.0804047	0.0784278	0.086433	0.0804007	0.0755178	0.0450452	0.0650259	0.996974	0.889742	0.949711	0.947333	0.864764	0.954881	0.978365	0.991822	0.994418	0.995856	0.176798	0.0808986	0.0725882	0.0848748	0.0906928	0.090517	0.0821787	0.0761405	0.0452981	0.0652965	0
23495	nigeria	0.00409958	0.0134238	0.01421	0.0134442	0.0159986	0.0131421	0.0140245	0.0100625	0.00877395	0.00514357	0.993354	0.947706	0.912395	0.929448	0.93051	0.923115	0.918401	0.947248	0.98249	0.99322	0.00412701	0.0141645	0.0155744	0.0144647	0.0171934	0.0142367	0.0152706	0.0106229	0.00893032	0.00517868	0
23553	nigeria	0.00149974	0.00324849	0.00175931	0.0038875	0.00257359	0.0052694	0.00233667	0.00569677	0.00427373	0.00118581	0.999763	0.933004	0.952528	0.976858	0.957013	0.977749	0.982537	0.996362	0.999683	0.999852	0.00150009	0.00348175	0.00184699	0.0039796	0.00268919	0.00538932	0.00237821	0.00571757	0.00427508	0.00118599	0
274297	nigeria	0.0157497	0.0226176	0.0198622	0.0197636	0.0208646	0.0210468	0.0174643	0.0193053	0.0162413	0.0164212	0.989503	0.982507	0.982971	0.973875	0.995394	0.981883	0.961842	0.949205	0.958785	0.988887	0.0159168	0.0230203	0.0202063	0.0202938	0.0209611	0.0214351	0.0181571	0.0203384	0.0169395	0.0166057	0
274307	nigeria	0.0310933	0.0236925	0.0238429	0.0216399	0.017229	0.0230518	0.0273301	0.0208498	0.0247312	0.0310933	0.985289	0.975879	0.985791	0.949086	0.982412	0.947563	0.914339	0.927026	0.931856	0.985289	0.0315575	0.0242782	0.0241866	0.0228008	0.0175375	0.0243275	0.0298906	0.0224911	0.0265397	0.0315575	0
274343	nigeria	0.0107666	0.0167238	0.0399601	0.0327764	0.0352124	0.0491198	0.0290906	0.0204744	0.0128654	0.0172982	0.998587	0.978404	0.982759	0.996256	0.995864	0.997232	0.996287	0.998855	0.992993	0.996002	0.0107818	0.017093	0.0406612	0.0328996	0.0353586	0.0492561	0.029199	0.0204979	0.0129562	0.0173676	0
21597	rwanda	0.00337199	0.00926646	0.013565	0.0210163	0.0168713	0.0177142	0.0192926	0.0307159	0.028692	0.00367906	0.99914	0.768069	0.902659	0.922229	0.919216	0.920298	0.920467	0.92931	0.978708	0.999357	0.00337489	0.0120646	0.0150278	0.0227886	0.018354	0.0192484	0.0209595	0.0330524	0.0293162	0.00368143	1
21787	rwanda	0.0405148	0.00599177	0.010938	0.014178	0.0148537	0.0128089	0.0104129	0.0187775	0.0312656	0.0323818	0.930431	0.634677	0.743073	0.810633	0.814743	0.827407	0.798393	0.800507	0.856957	0.895159	0.0435441	0.00944066	0.01472	0.01749	0.0182312	0.0154807	0.0130423	0.023457	0.0364844	0.0361744	1
21789	rwanda	0.0254773	0.0107463	0.0148734	0.0110212	0.0102979	0.0102894	0.0127724	0.0110155	0.0275442	0.0257837	0.872083	0.841104	0.84568	0.736721	0.765742	0.726706	0.7115	0.736447	0.81332	0.863781	0.0292143	0.0127764	0.0175875	0.0149598	0.0134482	0.014159	0.0179513	0.0149576	0.0338663	0.0298499	1
511	sierra	0.0322785	0.0454962	0.0531337	0.0731079	0.0478268	0.0622439	0.0804286	0.101384	0.0938085	0.0738926	0.999969	0.991806	0.994934	0.989795	0.993692	0.982173	0.982911	0.994924	0.998263	0.999902	0.0322795	0.0458721	0.0534042	0.0738617	0.0481304	0.0633737	0.0818269	0.101901	0.0939717	0.0738998	1
513	sierra	0.0313424	0.0625657	0.0611014	0.0475912	0.060499	0.0496232	0.0359704	0.0412318	0.0394006	0.0352672	0.982204	0.988113	0.991205	0.986889	0.99006	0.988837	0.985179	0.982592	0.980808	0.985302	0.0319103	0.0633183	0.0616436	0.0482234	0.0611064	0.0501834	0.0365115	0.0419623	0.0401716	0.0357933	0
36035	sierra	0.123071	0.0192119	0.0206201	0.0228772	0.0175839	0.0212662	0.0206157	0.0335536	0.0429981	0.0749842	0.999625	0.999309	0.999142	0.998684	0.99814	0.998735	0.999112	0.998824	0.996517	0.99935	0.123117	0.0192252	0.0206378	0.0229074	0.0176167	0.0212932	0.020634	0.0335931	0.0431484	0.075033	0
36037	sierra	0.13176	0.0411134	0.0655047	0.0653849	0.0696232	0.0724781	0.0562736	0.0620362	0.0941466	0.113592	0.999295	0.996977	0.99535	0.991335	0.994546	0.994967	0.993333	0.981316	0.988374	0.998867	0.131853	0.041238	0.0658108	0.0659564	0.070005	0.0728447	0.0566513	0.0632174	0.0952541	0.11372	0
36045	sierra	0.00881358	0.0134379	0.012454	0.00931	0.011095	0.00972071	0.00700302	0.0092517	0.00783517	0.00495488	0.990845	0.999542	0.999599	0.998992	0.999531	0.999605	0.999412	0.997109	0.999112	0.993055	0.00889502	0.0134441	0.012459	0.0093194	0.0111002	0.00972455	0.00700714	0.00927853	0.00784213	0.00498953	1
74811	sierra	0.00810819	0.0530645	0.0485156	0.054477	0.0501176	0.0570701	0.0558279	0.0587219	0.0441138	0.0409244	0.999971	0.99885	0.999499	0.999101	0.999392	0.999099	0.998799	0.999346	0.999308	0.999804	0.00810843	0.0531255	0.0485399	0.054526	0.0501481	0.0571215	0.0558951	0.0587603	0.0441443	0.0409324	1
291073	sierra	0.000903342	0.039154	0.0372656	0.0403338	0.0365739	0.0419976	0.0385132	0.046078	0.0472597	0.000911508	0.984266	0.993637	0.99435	0.982358	0.980515	0.986812	0.983287	0.978217	0.884208	0.984123	0.000917783	0.0394047	0.0374773	0.0410581	0.0373007	0.0425588	0.0391679	0.0471041	0.0534486	0.000926213	0
417121	sierra	0.0256475	0.0053556	0.00660102	0.0359745	0.0235642	0.0143253	0.0434703	0.0739335	0.0310362	0.0373114	0.992613	0.277224	0.227261	0.419849	0.228723	0.290121	0.499403	0.775183	0.891914	0.984239	0.0258383	0.0193187	0.029046	0.0856843	0.103025	0.0493769	0.0870445	0.0953756	0.0347973	0.0379089	1
417123	sierra	0.00533312	0.0163389	0.0145449	0.0110087	0.0115265	0.0102736	0.0117514	0.0103262	0.00766029	0.00798624	0.998589	0.999203	0.99956	0.999968	0.999959	0.999973	0.999968	0.999973	0.999695	0.999946	0.00534066	0.0163519	0.0145513	0.011009	0.0115269	0.0102739	0.0117517	0.0103264	0.00766263	0.00798667	1
2017	s africa	0.000576155	0.0796763	0.0615793	0.0778758	0.07107	0.0848717	0.0817011	0.0740757	0.039305	0.000583528	0.211819	0.355172	0.427501	0.645952	0.621968	0.616651	0.646701	0.716194	0.766512	0.21057	0.00272003	0.224332	0.144045	0.12056	0.114266	0.137633	0.126335	0.10343	0.0512777	0.00277118	1
2039	s africa	0.00208696	0.0239043	0.0221926	0.0251825	0.0163168	0.0370722	0.0330964	0.013518	0.00858422	0.00217077	0.908885	0.631083	0.660843	0.670791	0.653282	0.64949	0.633905	0.807032	0.849207	0.906493	0.00229617	0.0378782	0.0335822	0.0375414	0.0249766	0.0570789	0.0522104	0.0167502	0.0101085	0.00239469	1
2053	s africa	0.00310176	0.0512834	0.0373782	0.0843017	0.0481168	0.0318994	0.123233	0.166326	0.091945	0.00410168	0.971873	0.426002	0.359022	0.41182	0.416557	0.377547	0.402578	0.460267	0.504674	0.961756	0.00319153	0.120383	0.104111	0.204705	0.115511	0.084491	0.306109	0.361368	0.182187	0.00426478	1
2055	s africa	0.0330022	0.0553893	0.104078	0.2027	0.157798	0.230062	0.192413	0.254928	0.271286	0.0422117	0.985035	0.857001	0.904952	0.970282	0.967802	0.968441	0.972407	0.975053	0.958529	0.98692	0.0335036	0.0646315	0.115009	0.208908	0.163048	0.237559	0.197873	0.26145	0.283023	0.0427711	1
2063	s africa	0	0.0981084	0.115996	0.140079	0.184677	0.15361	0.123719	0.0654943	0.0142191	0	0.997896	0.719908	0.946663	0.978871	0.972531	0.976648	0.985784	0.98364	0.985386	0.997179	0	0.136279	0.122531	0.143103	0.189893	0.157283	0.125503	0.0665836	0.01443	0	0
2065	s africa	0.00342328	0.0322296	0.0171953	0.0202052	0.00926315	0.0205093	0.0343535	0.0184967	0.0255355	0.00374928	0.978452	0.632074	0.705605	0.795924	0.704112	0.776491	0.877403	0.858383	0.82708	0.977018	0.00349867	0.0509902	0.0243695	0.0253859	0.0131558	0.0264128	0.0391537	0.0215483	0.0308743	0.00383748	1
21047	s africa	0.00169816	0.00609198	0.00567137	0.0191858	0.0133319	0.0157489	0.0231919	0.0266272	0.03321	0.00169816	0.983496	0.937856	0.955828	0.958107	0.932023	0.962882	0.97048	0.973187	0.981058	0.983496	0.00172666	0.00649564	0.00593346	0.0200247	0.0143043	0.0163559	0.0238974	0.0273608	0.0338512	0.00172666	1
21071	s africa	0	0.00608635	0.00716882	0.00958952	0.00932671	0.0062575	0.0127957	0.0118104	0.00173881	0	0.990947	0.623171	0.711715	0.89787	0.917158	0.888492	0.883401	0.89178	0.819621	0.990947	0	0.00976674	0.0100726	0.0106803	0.0101691	0.00704283	0.0144846	0.0132436	0.00212148	0	1
21471	s africa	0	0.00854582	0.0061023	0.00752344	0.00680761	0.00723365	0.00678911	0.0108802	0.00109062	0	0.972112	0.62785	0.643893	0.682469	0.701136	0.643986	0.688721	0.702953	0.715178	0.972112	0	0.0136112	0.0094772	0.0110239	0.0097094	0.0112326	0.00985755	0.0154778	0.00152496	0	1
21589	s africa	0.00346953	0.0323634	0.0240421	0.0722064	0.0447918	0.0953656	0.0916362	0.0602569	0.041093	0.00318117	0.998339	0.843505	0.961439	0.977072	0.965388	0.981044	0.987203	0.977848	0.985624	0.998275	0.0034753	0.0383677	0.0250063	0.0739009	0.0463977	0.0972083	0.0928241	0.0616219	0.0416924	0.00318667	1
21795	s africa	0.00114811	0.126593	0.167673	0.164576	0.173229	0.155821	0.161798	0.165418	0.184681	0.00114811	0.983644	0.819352	0.868624	0.906149	0.884769	0.927926	0.899356	0.922268	0.932267	0.983644	0.0011672	0.154504	0.193033	0.181621	0.19579	0.167924	0.179905	0.17936	0.198099	0.0011672	0
21799	s africa	0.00352908	0.00940021	0.0091257	0.0114206	0.010063	0.0132946	0.0140069	0.00773503	0.0107154	0.00352908	0.998306	0.783466	0.802293	0.789611	0.681417	0.754878	0.894977	0.903904	0.95062	0.998306	0.00353507	0.0119982	0.0113745	0.0144636	0.0147678	0.0176117	0.0156506	0.00855735	0.011272	0.00353507	1
21805	s africa	0.00171401	0.218922	0.276778	0.219967	0.248732	0.181347	0.211062	0.238618	0.0761488	0.00171401	0.843046	0.951807	0.944064	0.926589	0.919274	0.922564	0.921016	0.955547	0.968178	0.843046	0.00203311	0.230006	0.293177	0.237395	0.270574	0.196569	0.229162	0.249719	0.0786517	0.00203311	1
23085	s africa	0	0.0117283	0.00409002	0.00264416	0.00228137	0.00337423	0.00208282	0.00293345	0.000479214	0	0.829412	0.461931	0.48901	0.515484	0.499558	0.496427	0.525996	0.577471	0.642224	0.829412	0	0.0253897	0.00836387	0.00512947	0.00456677	0.00679704	0.00395977	0.00507982	0.000746179	0	1
23607	s africa	0.0210461	0.0147383	0.01951	0.00467759	0.00391773	0.00427446	0.00449269	0.00648434	0.00171146	0.0210461	0.867946	0.473542	0.471443	0.476549	0.478478	0.476343	0.463508	0.488988	0.524378	0.867946	0.0242482	0.0311234	0.0413837	0.00981554	0.0081879	0.00897348	0.00969279	0.0132607	0.00326378	0.0242482	1
23609	s africa	0.000629239	0.00249317	0.00083151	0.000727697	0.00155047	0.000470519	0.000249004	0.000261472	0.000642143	0.000629239	1	0.88545	0.893001	0.966694	0.923325	0.977799	0.992778	0.993856	0.992753	1	0.000629239	0.00281571	0.000931141	0.000752769	0.00167922	0.000481202	0.000250815	0.000263089	0.000646831	0.000629239	0
23615	s africa	0.00697751	0.0333343	0.0396802	0.0270989	0.0383133	0.028983	0.0202024	0.0194875	0.0202664	0.0137929	0.991998	0.820457	0.854148	0.951671	0.92991	0.957277	0.963572	0.957925	0.960449	0.979147	0.00703379	0.040629	0.0464559	0.028475	0.0412011	0.0302765	0.0209662	0.0203435	0.021101	0.0140866	0
23685	s africa	0	0.00809511	0.00397968	0.00910284	0.00695772	0.0113129	0.00913163	0.0100949	0.00726464	0	0.988142	0.481856	0.466816	0.532515	0.471914	0.518816	0.559102	0.680304	0.823547	0.988142	0	0.0167999	0.00852515	0.017094	0.0147436	0.0218052	0.0163327	0.0148388	0.00882116	0	0
24239	s africa	0	0.000768993	0.00160932	0.00245471	0.00212255	0.00207955	0.00376609	0.00198908	0.000733386	0	0.912609	0.516631	0.522386	0.565972	0.537482	0.549896	0.597924	0.605874	0.588557	0.912609	0	0.00148848	0.0030807	0.00433716	0.00394906	0.00378171	0.0062986	0.00328299	0.00124607	0	0
24243	s africa	0.00131752	0.0011826	0.000987385	0.00315902	0.00184635	0.00284491	0.00540103	0.00336833	0.00270027	0.00131752	0.914389	0.502512	0.469151	0.483655	0.428768	0.477715	0.520942	0.556562	0.590716	0.914389	0.00144088	0.00235337	0.00210462	0.00653155	0.00430617	0.00595526	0.0103678	0.00605203	0.00457118	0.00144088	1
24249	s africa	0	0.00865286	0.0066957	0.00840914	0.00332637	0.014124	0.00986598	0.00727039	0.00102807	0	0.997485	0.963007	0.972908	0.94701	0.92668	0.943942	0.967011	0.969285	0.973031	0.997485	0	0.00898525	0.00688216	0.00887967	0.00358955	0.0149628	0.0102026	0.00750078	0.00105657	0	1
24251	s africa	0.00594501	0.0146616	0.027034	0.0176194	0.0162943	0.0193306	0.015364	0.0197324	0.0229002	0.00791312	0.942512	0.964059	0.961079	0.963131	0.962563	0.970992	0.969531	0.947665	0.957028	0.9491	0.00630762	0.0152082	0.0281287	0.0182939	0.016928	0.0199081	0.0158468	0.0208222	0.0239284	0.0083375	0
24255	s africa	0.0106183	0.0736628	0.0942368	0.129118	0.156756	0.154343	0.122669	0.0538347	0.0331862	0.0139525	0.743523	0.828533	0.797823	0.628757	0.722598	0.648578	0.570722	0.513236	0.548169	0.698556	0.0142811	0.0889076	0.118117	0.205355	0.216934	0.237972	0.214937	0.104893	0.06054	0.0199733	0
75273	tanzania	0.00271189	8.58123e-05	0.000205206	0.019707	0.00107379	0.0107637	0.0273564	0.0392835	0.0455021	0.00475338	0.731105	0.0881775	0.327171	0.767916	0.692566	0.752764	0.793446	0.831757	0.894012	0.973435	0.0037093	0.000973177	0.000627214	0.0256629	0.00155045	0.014299	0.034478	0.0472295	0.0508966	0.0048831	1
75309	tanzania	0.00330518	0.0444313	0.0180288	0.0085204	0.00786597	0.00854995	0.0102175	0.00757897	0.0076758	0.00330518	0.999082	0.999275	0.999608	0.999801	0.999905	0.999713	0.999818	0.999718	0.999935	0.999082	0.00330822	0.0444635	0.0180359	0.00852209	0.00786672	0.00855241	0.0102194	0.00758111	0.00767629	0.00330822	1
75433	tanzania	0.0270755	0.0352332	0.040531	0.043125	0.0403179	0.0433853	0.0507418	0.0386869	0.0398729	0.0281341	0.99951	0.933799	0.90083	0.931057	0.901582	0.920695	0.95658	0.954372	0.984349	0.999408	0.0270888	0.037731	0.0449929	0.0463184	0.044719	0.0471224	0.053045	0.0405365	0.0405068	0.0281507	1
75465	tanzania	0	0.00322884	0.0027009	0.00515645	0.00189782	0.00190774	0.000876921	0.0234873	0.0239071	0	0.965455	0.218739	0.255256	0.387062	0.294334	0.342186	0.459943	0.575599	0.661658	0.965455	0	0.0147612	0.0105811	0.013322	0.00644785	0.00557517	0.00190659	0.0408049	0.0361321	0	1
75475	tanzania	0.00765881	0.014389	0.0114192	0.0155911	0.0185875	0.0151246	0.0164072	0.00958801	0.00556016	0.00765881	0.815288	0.737114	0.82862	0.767991	0.757132	0.712125	0.785262	0.858463	0.825871	0.815288	0.009394	0.0195208	0.0137809	0.0203012	0.02455	0.0212387	0.0208939	0.0111688	0.00673248	0.009394	0
75529	tanzania	0.00664518	0.0165644	0.0198869	0.0124407	0.0106668	0.0145985	0.01117	0.0136847	0.00829913	0.0065921	0.998032	0.685738	0.888874	0.942114	0.91139	0.942211	0.958263	0.96851	0.988526	0.997844	0.00665829	0.0241556	0.0223731	0.0132051	0.0117039	0.0154939	0.0116565	0.0141297	0.00839546	0.00660635	1
75555	tanzania	0.201013	0.0217559	0.0232197	0.0196816	0.0263539	0.0179993	0.0199709	0.0149033	0.02245	0.117875	0.819417	0.823412	0.812344	0.795207	0.802051	0.788949	0.793618	0.795982	0.789018	0.814718	0.245312	0.0264216	0.0285836	0.0247503	0.0328581	0.0228143	0.0251644	0.0187232	0.028453	0.144682	0
75559	tanzania	0.000949217	0.00258831	0.0023493	0.00172545	0.00120599	0.00199822	0.00214813	0.0016572	0.000187419	0.000616734	0.711862	0.21152	0.323714	0.279195	0.329875	0.265709	0.251078	0.253991	0.328624	0.672491	0.00133343	0.0122367	0.00725733	0.0061801	0.0036559	0.00752033	0.00855562	0.00652464	0.000570315	0.000917089	1
75563	tanzania	0.0114874	0.000500907	0.00329758	0.0114318	0.00619026	0.00920918	0.0172185	0.0159885	0.0320785	0.01153	0.996804	0.195116	0.29877	0.676042	0.569013	0.59999	0.718698	0.917487	0.992099	0.996792	0.0115242	0.00256723	0.0110372	0.0169098	0.0108789	0.0153489	0.0239579	0.0174264	0.0323339	0.0115671	1
75567	tanzania	0.00572553	0.00200156	0.00195848	0.00152901	0.00110488	0.000702459	0.000850287	0.00469404	0.00274532	0.00572553	0.984258	0.228899	0.447468	0.554134	0.528747	0.43003	0.558008	0.809616	0.933985	0.984258	0.00581711	0.0087443	0.0043768	0.00275928	0.00208962	0.00163351	0.00152379	0.00579786	0.00293937	0.00581711	1
75569	tanzania	0	0.00624283	0.0108164	0.00413926	0.00376545	0.00392246	0.00381434	0.00587902	0.00378519	0	0.972965	0.740036	0.885649	0.9576	0.921201	0.974217	0.982464	0.976059	0.982022	0.972231	0	0.00843585	0.0122129	0.00432253	0.00408754	0.00402627	0.00388242	0.00602322	0.00385448	0	1
75579	tanzania	0.00164634	0.000281515	0.00137956	0.00176715	0.000830342	0.00214549	0.00203965	0.00219208	0.000778877	0.00168184	0.744611	0.0923367	0.139897	0.170791	0.141835	0.175553	0.179208	0.191543	0.254148	0.712538	0.00221101	0.00304879	0.00986131	0.0103468	0.00585427	0.0122213	0.0113815	0.0114443	0.00306466	0.00236035	1
75585	tanzania	0.00355344	0.00133257	0.00109784	0.00134544	0.00165521	0.00164876	0.000963886	0.000902527	0.00400742	0.00312482	0.641195	0.264498	0.282449	0.208201	0.263977	0.239553	0.205565	0.0837575	0.113733	0.529981	0.0055419	0.00503809	0.00388687	0.00646225	0.00627028	0.00688264	0.00468897	0.0107755	0.0352352	0.0058961	1
75587	tanzania	0.0587755	0.0293101	0.0406253	0.0529936	0.052223	0.0552642	0.0515798	0.0527804	0.0476319	0.0496044	0.985757	0.95614	0.917266	0.925582	0.934915	0.872794	0.926734	0.975097	0.97351	0.991442	0.0596247	0.0306546	0.0442895	0.0572543	0.0558586	0.0633187	0.0556577	0.0541283	0.048928	0.0500326	0
75591	tanzania	0.00433839	0.00820153	0.00414693	0.00306148	0.00288739	0.00293087	0.00355594	0.0030821	0.00410046	0.00433839	0.995662	0.580178	0.770521	0.946657	0.908841	0.948264	0.986123	0.994957	0.995131	0.995662	0.0043573	0.0141362	0.00538199	0.00323399	0.003177	0.00309077	0.00360598	0.00309772	0.00412053	0.0043573	1
75593	tanzania	0.00372093	0.00260385	0.00814851	0.0121026	0.0277376	0.00467116	0.00403329	0.00429986	0.00240639	0.00372093	0.986977	0.605275	0.723723	0.917438	0.824477	0.955355	0.95119	0.988175	0.990182	0.986977	0.00377003	0.00430193	0.0112592	0.0131918	0.0336427	0.00488945	0.00424026	0.00435131	0.00243025	0.00377003	1
75601	tanzania	0.00400534	0.00252529	0.00794122	0.00830703	0.00842049	0.0115463	0.00650238	0.00616299	0.00484848	0.00400534	0.993316	0.357737	0.82084	0.966171	0.970617	0.968222	0.955628	0.970128	0.935636	0.993316	0.00403229	0.00705907	0.00967451	0.00859789	0.0086754	0.0119253	0.00680429	0.00635277	0.00518202	0.00403229	1
75603	tanzania	0.00889339	0.00556204	0.000747487	0.000125152	0.000180696	9.39511e-05	8.94919e-05	0.000124919	0.000316225	0.0105495	0.893229	0.18706	0.129072	0.105262	0.0886167	0.0629149	0.0983284	0.19457	0.385946	0.93563	0.00995645	0.0297339	0.00579123	0.00118895	0.00203907	0.0014933	0.000910133	0.000642028	0.00081935	0.0112753	1
75625	tanzania	0.0122454	0.0157468	0.0186118	0.0309028	0.0258577	0.0285336	0.0446704	0.0279675	0.0180173	0.0122454	0.98715	0.921374	0.946072	0.918158	0.956691	0.928471	0.859478	0.901975	0.934721	0.98715	0.0124048	0.0170905	0.0196727	0.0336574	0.0270282	0.0307318	0.0519739	0.031007	0.0192756	0.0124048	1
75635	tanzania	0.0030086	0.0230039	0.0176419	0.00934935	0.0115334	0.00590435	0.00657927	0.0130346	0.00875274	0.00353509	0.994103	0.949552	0.917442	0.969669	0.954434	0.979236	0.977338	0.974045	0.957294	0.995689	0.00302645	0.0242261	0.0192294	0.00964179	0.012084	0.00602954	0.00673182	0.013382	0.0091432	0.0035504	1
75655	tanzania	0.00478941	0.0352481	0.0527009	0.0484245	0.0425083	0.0281397	0.0522518	0.0719825	0.0389405	0.00376344	0.999859	0.953555	0.997483	0.999051	1	0.999566	0.998256	0.998358	1	1	0.00479008	0.0369649	0.0528339	0.0484705	0.0425083	0.0281519	0.0523431	0.0721009	0.0389405	0.00376344	1
75663	tanzania	0.0210244	0.0368882	0.0612048	0.0563813	0.0606312	0.0554466	0.0530948	0.0551296	0.0795532	0.0233446	1	0.951177	0.996215	0.998793	0.999031	0.998722	0.998436	0.998933	0.999402	1	0.0210244	0.0387816	0.0614373	0.0564495	0.06069	0.0555175	0.0531779	0.0551885	0.0796008	0.0233446	0
75669	tanzania	0.0124335	0.0122114	0.0124833	0.0105798	0.0156059	0.00538911	0.0113491	0.00832238	0.0105012	0.0125341	0.845666	0.535434	0.557835	0.606387	0.594624	0.632455	0.640255	0.553317	0.522447	0.840886	0.0147027	0.0228066	0.0223782	0.0174472	0.026245	0.00852094	0.0177259	0.0150409	0.0201	0.0149058	0
75671	tanzania	0.287595	0.0535867	0.0607025	0.0469985	0.0504809	0.0465603	0.0427179	0.0470496	0.0452928	0.287655	1	0.939132	0.991947	0.997392	0.99795	0.996556	0.998746	0.996014	0.999191	1	0.287595	0.0570598	0.0611953	0.0471214	0.0505846	0.0467212	0.0427715	0.0472379	0.0453294	0.287655	0
75677	tanzania	0.0809551	0.00868251	0.00980888	0.0180083	0.0139779	0.0189442	0.0208073	0.0204038	0.0499333	0.0813906	0.905156	0.652483	0.659078	0.553632	0.570168	0.623163	0.570377	0.407989	0.480571	0.900162	0.0894377	0.0133069	0.0148827	0.0325276	0.0245155	0.0304001	0.03648	0.0500106	0.103904	0.0904177	0
75683	tanzania	0.00429517	0.0190328	0.0215817	0.0125863	0.012231	0.0108999	0.0117415	0.0160094	0.0138547	0.00611412	0.988138	0.740319	0.738826	0.868589	0.816638	0.881877	0.882506	0.90552	0.94619	0.978092	0.00434673	0.0257089	0.0292108	0.0144905	0.0149773	0.0123599	0.0133047	0.0176798	0.0146426	0.00625106	0
75695	tanzania	0.0185892	0.0593096	0.0603702	0.0342314	0.0409326	0.0312086	0.0297678	0.0330734	0.0183109	0.0149854	0.997552	0.984748	0.978374	0.960333	0.972996	0.973104	0.952666	0.933144	0.973655	0.996511	0.0186348	0.0602282	0.0617046	0.0356453	0.0420686	0.0320712	0.0312469	0.035443	0.0188064	0.0150379	0
75731	tanzania	0.00307142	0.03115	0.074293	0.0432943	0.0665077	0.050918	0.0291505	0.0171241	0.0133008	0.00424874	0.997246	0.985872	0.993831	0.99872	0.998198	0.999253	0.998447	0.9991	0.999821	0.999917	0.0030799	0.0315964	0.0747542	0.0433498	0.0666278	0.050956	0.0291959	0.0171396	0.0133032	0.0042491	1
75779	tanzania	0.0136492	0.0135981	0.00963141	0.0133215	0.0108768	0.0119555	0.0118614	0.0193439	0.0223131	0.0173185	0.991908	0.907153	0.864439	0.927799	0.907705	0.90005	0.936862	0.973709	0.995743	0.994931	0.0137606	0.0149898	0.0111418	0.0143582	0.0119828	0.0132831	0.0126608	0.0198662	0.0224085	0.0174067	1
75787	tanzania	0.257297	0.102499	0.0985805	0.0757848	0.0982554	0.0719263	0.0596303	0.070663	0.123907	0.206002	0.975239	0.887879	0.923703	0.934351	0.918785	0.944547	0.935945	0.939856	0.9408	0.968503	0.26383	0.115443	0.106723	0.0811096	0.106941	0.076149	0.0637114	0.075185	0.131704	0.212702	0
75793	tanzania	0.00901494	0.0211055	0.0170354	0.0178751	0.0122886	0.0155348	0.0202877	0.023641	0.0289421	0.0137773	0.994324	0.985954	0.998019	0.995088	0.995781	0.997292	0.9939	0.993281	0.996677	0.995089	0.0090664	0.0214062	0.0170692	0.0179634	0.0123406	0.0155769	0.0204122	0.023801	0.0290386	0.0138453	1
75837	tanzania	0.0213265	0.0307844	0.0301847	0.0249643	0.0217424	0.0232414	0.0167326	0.0410552	0.038806	0.0236309	0.994861	0.952586	0.965904	0.928578	0.95644	0.92478	0.931863	0.890408	0.925982	0.994073	0.0214367	0.0323166	0.0312502	0.0268844	0.0227326	0.0251318	0.0179561	0.0461083	0.0419079	0.0237718	0
75861	tanzania	0.00559089	0.0207237	0.0198964	0.024151	0.0241903	0.0239212	0.0197882	0.0288848	0.0197724	0.00593113	0.993879	0.945701	0.896832	0.918469	0.874719	0.923854	0.934914	0.942175	0.970723	0.993506	0.00562532	0.0219135	0.0221852	0.0262948	0.027655	0.0258929	0.0211658	0.0306576	0.0203688	0.0059699	1
75871	tanzania	0.0214504	0.0782336	0.0583006	0.0668966	0.0686116	0.0629892	0.0567693	0.0804658	0.0539891	0.0249881	0.999335	0.745459	0.837163	0.951724	0.915299	0.925193	0.987735	0.994368	0.998522	0.99901	0.0214646	0.104947	0.0696406	0.0702899	0.0749609	0.0680822	0.0574743	0.0809215	0.0540691	0.0250128	0
75883	tanzania	0.0698095	0.029498	0.0319301	0.0383018	0.0341029	0.0383616	0.0354421	0.0457231	0.0548753	0.0704384	0.994492	0.898121	0.934624	0.973008	0.956965	0.975168	0.979152	0.981865	0.989074	0.994279	0.0701962	0.0328441	0.0341636	0.0393643	0.0356365	0.0393384	0.0361967	0.0465676	0.0554815	0.0708437	1
75887	tanzania	0.0374444	0.0607184	0.0913013	0.0935587	0.121694	0.0909457	0.0750235	0.0704345	0.051218	0.0374444	0.998167	0.999853	0.999612	0.997199	0.999595	0.999456	0.998265	0.987929	0.993806	0.998167	0.0375131	0.0607274	0.0913368	0.0938215	0.121744	0.0909952	0.0751539	0.0712951	0.0515372	0.0375131	1
75889	tanzania	0.0133027	0.0369121	0.0400242	0.0359065	0.0302208	0.0335455	0.03836	0.0444939	0.0412804	0.013395	0.997311	0.884133	0.887164	0.962365	0.945164	0.963708	0.974133	0.972014	0.982261	0.996772	0.0133386	0.0417495	0.0451147	0.0373106	0.0319741	0.0348088	0.0393786	0.0457749	0.0420259	0.0134384	0
75899	tanzania	0.0871928	0.0766392	0.0716864	0.0804937	0.081703	0.0895845	0.0790199	0.0661574	0.0808537	0.0871928	1	0.996128	0.999172	0.999431	0.999217	0.999542	0.999841	0.999125	0.999882	1	0.0871928	0.076937	0.0717458	0.0805395	0.081767	0.0896255	0.0790324	0.0662153	0.0808633	0.0871928	1
75977	tanzania	0.0637678	0.0718454	0.0726661	0.0810684	0.0789139	0.0782131	0.0772733	0.0914441	0.0838037	0.0655285	0.976618	0.91856	0.897786	0.969802	0.959742	0.96852	0.983574	0.972505	0.967356	0.978291	0.0652946	0.0782153	0.0809392	0.0835927	0.0822241	0.0807553	0.0785638	0.0940294	0.0866317	0.0669826	0
75979	tanzania	0.121206	0.0847234	0.0686735	0.0702456	0.0755593	0.078365	0.0556897	0.0696097	0.0868962	0.121206	0.977814	0.932943	0.90147	0.828158	0.825016	0.825979	0.809698	0.855474	0.976467	0.977814	0.123956	0.090813	0.0761795	0.0848214	0.0915852	0.0948752	0.0687784	0.0813698	0.0889904	0.123956	1
76045	tanzania	0.0171568	0.00885772	0.00883356	0.0121033	0.0142352	0.0074862	0.0123832	0.0146146	0.0251253	0.0188519	0.973329	0.645994	0.786368	0.822128	0.822402	0.805862	0.823295	0.840633	0.881796	0.967671	0.017627	0.0137118	0.0112334	0.014722	0.0173093	0.00928967	0.015041	0.0173852	0.0284933	0.0194817	1
76053	tanzania	0.00711648	0.0150028	0.0151773	0.0180936	0.0183833	0.0198845	0.0180862	0.0154	0.00619689	0.00919135	0.99987	0.995432	0.997123	0.997591	0.995495	0.996901	0.999469	0.999333	0.999601	0.999714	0.0071174	0.0150716	0.0152211	0.0181373	0.0184664	0.0199463	0.0180958	0.0154103	0.00619937	0.00919398	0
76151	tanzania	0	0.00312377	0.0102196	0.0040546	0.00519014	0.00526552	0.0021327	0.00180505	0.000869187	0	0.60963	0.491896	0.676049	0.713091	0.698237	0.715803	0.729316	0.719576	0.672099	0.60963	0	0.00635047	0.0151167	0.00568595	0.00743321	0.0073561	0.00292425	0.0025085	0.00129324	0	1
76177	tanzania	0.095114	0.00690411	0.00491398	0.00785738	0.00646575	0.00377466	0.0154414	0.0106789	0.0309305	0.095114	0.725081	0.39068	0.367394	0.563786	0.4058	0.535465	0.787782	0.797274	0.776997	0.725081	0.131177	0.017672	0.0133752	0.0139368	0.0159333	0.00704931	0.0196011	0.0133943	0.0398077	0.131177	1
76193	tanzania	0.0479452	0.0186318	0.0158214	0.0266166	0.0141141	0.0250215	0.0423592	0.0374487	0.0485047	0.0479452	1	0.704907	0.771102	0.964094	0.938641	0.977969	0.984102	0.972467	0.934002	1	0.0479452	0.0264316	0.020518	0.0276079	0.0150368	0.0255852	0.0430435	0.038509	0.0519322	0.0479452	1
76195	tanzania	0.0192308	0.0161855	0.025687	0.0272946	0.0209466	0.0273088	0.033656	0.0411455	0.0690079	0.0192308	1	0.745344	0.908224	0.897114	0.880101	0.879135	0.913477	0.98422	0.998527	1	0.0192308	0.0217155	0.0282827	0.0304249	0.0238003	0.0310632	0.0368438	0.0418052	0.0691097	0.0192308	1
76209	tanzania	0.0080263	0.0477075	0.0407108	0.0623373	0.0686726	0.0612265	0.067212	0.0510074	0.032445	0.0080263	1	0.919663	0.973276	0.998137	0.99889	0.996902	0.998895	0.997826	1	1	0.0080263	0.0518749	0.0418286	0.0624536	0.0687489	0.0614167	0.0672864	0.0511186	0.032445	0.0080263	1
76211	tanzania	0.0151261	0.0216642	0.019328	0.0239446	0.0221315	0.0305113	0.0248551	0.0157353	0.0130379	0.0151261	0.985154	0.711885	0.76137	0.907787	0.843347	0.913074	0.949635	0.976269	0.986769	0.985154	0.015354	0.0304321	0.0253858	0.0263769	0.0262424	0.033416	0.0261733	0.0161178	0.0132127	0.015354	0
76213	tanzania	0.0873362	0.021192	0.0196427	0.0190609	0.0215283	0.0187717	0.013238	0.0216291	0.0455407	0.0873362	0.980734	0.804827	0.817379	0.766074	0.763063	0.721951	0.769083	0.844187	0.890751	0.980734	0.0890519	0.0263311	0.0240313	0.0248812	0.0282131	0.0260014	0.0172126	0.0256213	0.0511261	0.0890519	1
76221	tanzania	0.0812325	0.0341934	0.0555377	0.0690057	0.0604986	0.0571715	0.0863749	0.0912353	0.12949	0.0812325	1	0.943621	0.96749	0.985189	0.984431	0.98202	0.985516	0.994348	0.998538	1	0.0812325	0.0362364	0.0574039	0.0700431	0.0614553	0.0582183	0.0876443	0.0917539	0.12968	0.0812325	0
76227	tanzania	0.0951359	0.0456672	0.0555129	0.0711818	0.0764295	0.0785086	0.0680606	0.055348	0.0673017	0.0862309	0.998856	0.969449	0.988734	0.992674	0.993882	0.995382	0.993091	0.986218	0.998298	0.999372	0.0952449	0.0471063	0.0561455	0.0717071	0.0769	0.0788728	0.068534	0.0561214	0.0674165	0.0862851	1
76273	tanzania	0.0179001	0.0224723	0.0181396	0.0172493	0.0196783	0.022878	0.0118511	0.0107967	0.0132726	0.0179001	0.900347	0.634091	0.693265	0.782286	0.668595	0.843209	0.846143	0.807095	0.790325	0.900347	0.0198813	0.0354402	0.0261655	0.0220499	0.0294323	0.0271321	0.0140061	0.0133773	0.0167938	0.0198813	1
76277	tanzania	0.128269	0.0784534	0.12695	0.231887	0.24728	0.218753	0.230824	0.225852	0.262938	0.137131	0.991638	0.893396	0.957919	0.979217	0.982781	0.984723	0.970847	0.975098	0.979401	0.990885	0.129351	0.0878149	0.132527	0.236809	0.251612	0.222146	0.237755	0.23162	0.268468	0.138393	0
76327	tanzania	0.0218496	0.0646505	0.0134682	0.00869917	0.0106629	0.00836559	0.00702676	0.00750954	0.0162438	0.0218635	1	0.885963	0.916684	0.9762	0.956866	0.978846	0.987748	0.995609	0.99713	1	0.0218496	0.072972	0.0146923	0.00891125	0.0111436	0.00854637	0.00711392	0.00754266	0.0162906	0.0218635	1
76337	tanzania	0.00667239	0.0573903	0.0581431	0.0345586	0.0301669	0.0241801	0.0436199	0.0445675	0.0303344	0.00797837	0.999828	0.999322	0.999432	0.999889	0.999892	0.999828	0.999939	0.999909	0.99995	0.999833	0.00667354	0.0574292	0.0581762	0.0345624	0.0301701	0.0241843	0.0436225	0.0445716	0.0303359	0.0079797	1
76351	tanzania	0.0703671	0.0712016	0.096045	0.147174	0.13704	0.1669	0.140425	0.143614	0.10531	0.0703671	0.993446	0.628864	0.719462	0.949319	0.939587	0.96695	0.918561	0.979845	0.983117	0.993446	0.0708314	0.113223	0.133496	0.155031	0.145851	0.172605	0.152875	0.146568	0.107119	0.0708314	0
76359	tanzania	0.00205479	0.0294974	0.0293832	0.0405544	0.0337778	0.0454603	0.0433426	0.0416256	0.0444047	0.00236518	0.998859	0.86291	0.856281	0.903462	0.886636	0.923304	0.91218	0.892303	0.921591	0.998649	0.00205714	0.0341836	0.0343149	0.0448879	0.0380966	0.0492365	0.0475154	0.0466496	0.0481826	0.00236839	0
294823	tanzania	0.0137737	0.0255434	0.0211517	0.018098	0.0168711	0.0166076	0.0175354	0.0217864	0.0217421	0.013062	0.932074	0.916491	0.926821	0.946685	0.926466	0.954788	0.956328	0.950253	0.945709	0.928544	0.0147775	0.0278709	0.0228217	0.0191172	0.0182102	0.017394	0.0183362	0.0229269	0.0229903	0.0140672	0
21687	uganda	0.00232453	0.0057581	0.00913158	0.0119907	0.0109376	0.011163	0.0131885	0.0125193	0.0120575	0.00372009	0.999948	0.921196	0.942805	0.98434	0.984883	0.98799	0.98585	0.979095	0.996972	0.999872	0.00232465	0.00625067	0.00968554	0.0121815	0.0111055	0.0112987	0.0133778	0.0127866	0.0120942	0.00372057	0
22923	uganda	0.0332567	0.00366675	0.00405601	0.00617819	0.00451663	0.00642901	0.00689245	0.00684718	0.0193335	0.0902209	0.982365	0.770837	0.76774	0.839189	0.822776	0.84698	0.847722	0.839145	0.846905	0.943315	0.0338537	0.00475685	0.00528305	0.0073621	0.0054895	0.00759051	0.00813055	0.00815971	0.0228285	0.0956424	1
23639	uganda	0.00180687	0.0226991	0.0376306	0.0423628	0.0481212	0.0439856	0.0373624	0.0392592	0.0410796	0.00363836	0.989331	0.989766	0.991203	0.996528	0.998149	0.99798	0.995403	0.994291	0.994397	0.967571	0.00182636	0.0229338	0.0379645	0.0425104	0.0482105	0.0440746	0.037535	0.0394846	0.0413111	0.0037603	0
253987	uganda	0.00232453	0.0057581	0.00913138	0.0119906	0.010937	0.0111626	0.0131878	0.0125203	0.0120591	0.00372009	0.999948	0.921196	0.942806	0.98434	0.984883	0.987991	0.985826	0.979116	0.996972	0.999872	0.00232465	0.00625067	0.00968532	0.0121813	0.0111049	0.0112983	0.0133774	0.0127873	0.0120957	0.00372057	0
428609	uganda	0.000978445	0.00364486	0.00194369	0.00400887	0.00368978	0.00670334	0.00322568	0.00244695	0.00193021	0.00113861	0.99705	0.975953	0.9879	0.992583	0.998339	0.996761	0.9945	0.980848	0.983332	0.99774	0.00098134	0.00373467	0.0019675	0.00403883	0.00369592	0.00672513	0.00324352	0.00249473	0.00196293	0.00114119	1
428639	uganda	0.0165652	0.138178	0.196432	0.171708	0.184112	0.171068	0.151342	0.176114	0.159216	0.0174101	1	0.999886	0.999923	0.999906	0.99973	1	1	0.999949	0.999971	1	0.0165652	0.138194	0.196447	0.171724	0.184161	0.171068	0.151342	0.176123	0.159221	0.0174101	0
428641	uganda	0.0383494	0.165012	0.183914	0.156256	0.162374	0.163452	0.148329	0.137216	0.140401	0.0383494	1	0.99987	0.999951	0.999863	0.999962	0.999957	0.999886	0.999336	0.999921	1	0.0383494	0.165033	0.183924	0.156277	0.16238	0.163459	0.148346	0.137307	0.140412	0.0383494	0
428657	uganda	0.00402265	0.0528729	0.0577012	0.0473761	0.0436437	0.0547653	0.0455003	0.0451829	0.0359565	0.00453439	1	0.998439	0.999221	0.999405	0.998423	0.99982	1	0.999919	0.999951	1	0.00402265	0.0529555	0.0577462	0.0474043	0.0437126	0.0547752	0.0455003	0.0451866	0.0359582	0.00453439	0
428689	uganda	0.00234192	0.000253552	0.000385866	0.000243768	0.000150406	0.000220472	0.000338639	0.000387222	0.00121869	0.00234192	0.0257611	0.218541	0.101299	0.00358429	0.00446249	0.00324379	0.00232824	0.00393675	0.0197725	0.0257611	0.0909091	0.00116021	0.00380918	0.0680101	0.0337045	0.0679676	0.145448	0.0983607	0.0616355	0.0909091	0
428711	uganda	0.00375503	0.000345106	0.000758543	0.0019419	0.00175034	0.00184804	0.00261196	0.00153416	0.00218699	0.00326314	0.988825	0.830253	0.934811	0.978676	0.959786	0.986011	0.985981	0.981528	0.977728	0.981734	0.00379747	0.000415663	0.000811439	0.00198421	0.00182368	0.00187426	0.0026491	0.00156304	0.00223681	0.00332385	1
428721	uganda	0.00107892	0.00144078	0.000711068	0.000676899	0.00123888	0.0003823	0.000131107	0.00087604	0.00144235	0.000530002	0.993587	0.991488	0.981919	0.995687	0.992309	0.995852	0.997946	0.997861	0.996891	0.998448	0.00108588	0.00145315	0.000724162	0.000679831	0.00124848	0.000383892	0.000131377	0.000877918	0.00144685	0.000530826	1
428899	uganda	0	0.0168328	0.0278809	0.0125103	0.0144611	0.0132415	0.0131839	0.00439657	0.0101266	0	1	0.993691	0.992651	0.997194	0.998422	0.995085	0.997382	0.998095	0.99566	1	0	0.0169397	0.0280873	0.0125455	0.014484	0.0133069	0.0132185	0.00440496	0.0101707	0	0
428915	uganda	0.219277	0.0188618	0.0213333	0.00585815	0.00570837	0.00680013	0.00690335	0.00269595	0.0140509	0.219277	0.99759	0.984331	0.993176	0.985291	0.993054	0.980553	0.9714	0.996186	0.996628	0.99759	0.219807	0.0191621	0.0214798	0.0059456	0.0057483	0.00693499	0.0071066	0.00270627	0.0140984	0.219807	1
429069	uganda	0.0132129	0.000346085	3.92902e-05	0.000290452	4.42488e-05	0.000112542	0.000157768	0.000843788	0.000998552	0.00519927	0.766758	0.201255	0.271737	0.382939	0.332566	0.392527	0.398242	0.408962	0.567691	0.714226	0.0172322	0.00171963	0.000144589	0.000758482	0.000133052	0.000286711	0.000396161	0.00206324	0.00175897	0.00727958	1
429125	uganda	0.0429936	0.0287136	0.0408832	0.061291	0.0675842	0.0805806	0.0518692	0.0327389	0.0696153	0.0429936	1	0.975817	0.99859	0.999737	0.999938	0.999848	0.999956	0.998911	1	1	0.0429936	0.0294252	0.0409409	0.0613072	0.0675884	0.0805929	0.0518715	0.0327747	0.0696153	0.0429936	0
429135	uganda	0.101865	0.0360904	0.027752	0.0394495	0.0330622	0.0396759	0.0461922	0.0401441	0.0487891	0.110272	1	0.649142	0.764568	0.969286	0.956307	0.947536	0.982114	0.999099	0.999646	1	0.101865	0.0555971	0.0362977	0.0406995	0.0345728	0.0418727	0.0470335	0.0401803	0.0488064	0.110272	0
429141	uganda	0.107916	0.0461513	0.0309443	0.0504567	0.0307125	0.0333687	0.0532415	0.0983889	0.0579352	0.106285	0.999793	0.993193	0.998922	0.993919	0.997359	0.987201	0.993207	0.998656	0.999828	0.999766	0.107938	0.0464676	0.0309776	0.0507655	0.0307938	0.0338013	0.0536057	0.0985214	0.0579452	0.10631	1
429149	uganda	0.0204399	0.0687728	0.0399356	0.0240667	0.0316221	0.0142362	0.0215836	0.0271575	0.0233	0.0204399	0.999333	0.999529	0.99955	0.987936	0.997281	0.994869	0.962323	0.988126	0.998389	0.999333	0.0204535	0.0688052	0.0399535	0.0243606	0.0317083	0.0143096	0.0224286	0.0274839	0.0233376	0.0204535	1
429151	uganda	0	0.0664273	0.0495939	0.0270056	0.0304332	0.0333358	0.0236335	0.0114902	0.0137102	0	1	0.99962	0.999134	0.985549	0.998588	0.994093	0.986709	0.935341	0.977146	1	0	0.0664526	0.0496369	0.0274016	0.0304762	0.0335339	0.0239518	0.0122844	0.0140309	0	1
429157	uganda	0.0479705	0.0573742	0.0634234	0.0419005	0.0422401	0.0459428	0.035906	0.0418783	0.0443714	0.0479705	1	0.999453	0.997058	0.991829	0.981686	0.995976	0.998935	0.998697	1	1	0.0479705	0.0574056	0.0636105	0.0422457	0.0430281	0.0461284	0.0359442	0.041933	0.0443714	0.0479705	0
429165	uganda	0.0264165	0.0548138	0.0600148	0.0607046	0.0713447	0.0715473	0.0462196	0.0514396	0.0584316	0.0370255	1	0.823589	0.958519	0.997682	0.994146	0.999808	0.998227	0.998984	1	1	0.0264165	0.0665548	0.062612	0.0608456	0.0717648	0.071561	0.0463016	0.0514919	0.0584316	0.0370255	0
429197	uganda	0.0136772	0.0830814	0.0830686	0.114079	0.0940593	0.076509	0.123021	0.158104	0.200233	0.0270244	1	0.69698	0.913988	0.997117	0.989105	0.999419	0.999697	0.999716	0.99998	1	0.0136772	0.119202	0.0908859	0.114408	0.0950953	0.0765535	0.123058	0.158149	0.200237	0.0270244	0
429201	uganda	0.113523	0.146102	0.172311	0.144156	0.149245	0.140891	0.142377	0.142281	0.127227	0.113523	1	0.999967	0.999791	0.999942	0.999897	0.999941	1	0.999951	0.999148	1	0.113523	0.146107	0.172348	0.144165	0.14926	0.140899	0.142377	0.142288	0.127336	0.113523	0
429209	uganda	0	0.0116202	0.0214612	0.00670864	0.00853586	0.00809159	0.00310821	0.00500347	0.00174382	0	0.994924	0.992713	0.994602	0.996195	0.997022	0.996307	0.996936	0.992773	0.992549	0.994924	0	0.0117055	0.0215777	0.00673427	0.00856135	0.00812158	0.00311776	0.0050399	0.00175691	0	1
429217	uganda	0.394373	0.113171	0.106043	0.119832	0.106369	0.13108	0.114296	0.132323	0.17039	0.397328	1	0.999295	0.999709	0.999965	1	0.999978	0.999975	0.999877	1	1	0.394373	0.113251	0.106074	0.119836	0.106369	0.131083	0.114299	0.132339	0.17039	0.397328	0
429225	uganda	0.0625	0.0677427	0.0366152	0.0251358	0.0258892	0.0261099	0.0249842	0.021213	0.0187468	0.0625	1	0.998921	0.999031	0.997999	0.99974	0.999835	0.99991	0.986261	0.986153	1	0.0625	0.0678159	0.0366507	0.0251862	0.0258959	0.0261142	0.0249865	0.0215085	0.0190101	0.0625	0
429245	uganda	0.687725	0.110396	0.0878574	0.083663	0.0883629	0.0878729	0.0823625	0.0715313	0.073367	0.687725	1	0.999021	0.999921	0.999659	0.999817	0.999342	0.9997	0.999816	1	1	0.687725	0.110504	0.0878643	0.0836915	0.088379	0.0879307	0.0823871	0.0715445	0.073367	0.687725	0
429293	uganda	0.00789681	0.0281635	0.0263218	0.0234431	0.0209384	0.0381836	0.0202783	0.0137197	0.0139126	0.00789681	1	0.994122	0.993727	0.999248	0.999856	1	0.998231	0.998888	0.999145	1	0.00789681	0.02833	0.026488	0.0234607	0.0209414	0.0381836	0.0203143	0.013735	0.0139245	0.00789681	1
429303	uganda	0.0139416	0.0278892	0.025263	0.0265096	0.0207303	0.0240777	0.0277924	0.0342336	0.0204473	0.0154944	0.999354	0.986361	0.989923	0.996317	0.993417	0.996434	0.997391	0.99836	0.990035	0.999249	0.0139506	0.0282749	0.0255201	0.0266076	0.0208677	0.0241639	0.0278651	0.0342898	0.0206531	0.0155061	1
429305	uganda	0.0184138	0.0403882	0.0601938	0.0939435	0.0740029	0.0924027	0.0946945	0.119843	0.156458	0.0396291	0.999956	0.999055	0.999419	0.998941	0.999513	0.998952	0.99845	0.99877	0.999606	0.999901	0.0184146	0.0404264	0.0602288	0.0940431	0.074039	0.0924996	0.0948415	0.11999	0.156519	0.039633	0
429311	uganda	0.0137311	0.0425717	0.0297134	0.0311976	0.051589	0.0313418	0.0163208	0.0219072	0.023236	0.0137311	1	0.997072	0.997299	0.996862	0.999248	0.997456	0.993039	0.997645	1	1	0.0137311	0.0426967	0.0297939	0.0312958	0.0516279	0.0314218	0.0164352	0.0219589	0.023236	0.0137311	0
429321	uganda	0.349507	0.0580325	0.0442698	0.0394904	0.0388961	0.0366399	0.04507	0.038303	0.0656896	0.349507	0.989349	0.998794	0.998479	0.999619	0.999228	0.999656	0.999873	1	0.999603	0.989349	0.35327	0.0581025	0.0443372	0.0395055	0.0389262	0.0366526	0.0450757	0.038303	0.0657157	0.35327	1
429323	uganda	0.0437891	0.0443984	0.0518867	0.0333885	0.0377291	0.034148	0.027387	0.0325348	0.0411426	0.0437891	1	0.997931	0.997609	0.996283	0.998984	0.998099	0.997485	0.986237	0.997016	1	0.0437891	0.0444904	0.0520111	0.0335131	0.0377675	0.034213	0.0274561	0.0329888	0.0412658	0.0437891	0
429325	uganda	0.122167	0.0521054	0.0570393	0.0492925	0.0554438	0.0568862	0.0457828	0.0289476	0.0398183	0.122167	1	0.999293	0.998323	0.995739	0.998306	0.998097	0.99799	0.983314	0.994298	1	0.122167	0.0521423	0.0571351	0.0495034	0.0555379	0.0569947	0.045875	0.0294389	0.0400467	0.122167	1
429327	uganda	0	0.0546633	0.0567782	0.0359998	0.0419382	0.0337158	0.0357776	0.0250216	0.0233387	0	1	0.999352	0.99819	0.995308	0.998234	0.997937	0.997102	0.978356	0.99919	1	0	0.0546987	0.0568812	0.0361696	0.0420124	0.0337855	0.0358816	0.0255751	0.0233577	0	0
429329	uganda	0.474111	0.0496401	0.0500604	0.0385799	0.0375595	0.0375197	0.0434095	0.0362079	0.0554881	0.474111	0.999802	0.998298	0.999194	0.998918	0.99928	0.99969	0.997581	0.998733	0.999113	0.999802	0.474204	0.0497247	0.0501008	0.0386217	0.0375866	0.0375313	0.0435148	0.0362538	0.0555374	0.474204	1
429345	uganda	0.0146082	0.0335978	0.0364013	0.0258	0.0303216	0.025391	0.0205708	0.0235131	0.0262768	0.0146082	0.937666	0.99716	0.999163	0.991709	0.988625	0.991215	0.996476	0.992995	0.938657	0.937666	0.0155794	0.0336935	0.0364318	0.0260157	0.0306705	0.025616	0.0206435	0.0236789	0.0279941	0.0155794	0
429351	uganda	0	0.0376962	0.0291268	0.0211165	0.0218905	0.0245815	0.0195728	0.01403	0.0148879	0	1	0.998596	0.998182	0.985452	0.990303	0.984354	0.970342	0.998392	0.996233	1	0	0.0377492	0.0291799	0.0214283	0.0221049	0.0249722	0.020171	0.0140526	0.0149442	0	0
429353	uganda	0.525028	0.0542195	0.0556329	0.0363214	0.0369947	0.0394514	0.0378773	0.0277369	0.0606735	0.525028	0.990646	0.998174	0.999422	0.999549	0.999758	0.999557	0.999902	0.998658	0.99391	0.990646	0.529985	0.0543187	0.0556651	0.0363377	0.0370036	0.0394689	0.037881	0.0277742	0.0610453	0.529985	1
429355	uganda	0.0769231	0.0593224	0.0423032	0.0294888	0.0258775	0.0229658	0.0413227	0.036515	0.0315077	0.0769231	1	0.99805	0.999504	0.998524	0.999593	0.997808	0.997163	0.999093	1	1	0.0769231	0.0594383	0.0423242	0.0295324	0.025888	0.0230162	0.0414403	0.0365481	0.0315077	0.0769231	0
429363	uganda	0.00899873	0.044128	0.0324249	0.032505	0.022851	0.0302315	0.034937	0.0514176	0.0397984	0.00899873	1	0.999368	0.995938	0.99802	0.998055	0.998808	0.995705	0.9997	1	1	0.00899873	0.0441559	0.0325571	0.0325695	0.0228955	0.0302676	0.0350877	0.0514331	0.0397984	0.00899873	0
429375	uganda	0	0.0388307	0.0248229	0.0223413	0.0278662	0.025344	0.013521	0.0144107	0.0144003	0	1	0.998237	0.997416	0.995815	0.999105	0.998862	0.996229	0.979268	0.989428	1	0	0.0388992	0.0248872	0.0224352	0.0278912	0.0253729	0.0135722	0.0147158	0.0145542	0	0
429401	uganda	0.127273	0.0268981	0.0153993	0.024468	0.02241	0.0194462	0.0265111	0.0361554	0.119793	0.127273	1	0.994786	0.999415	0.998937	0.999673	0.999339	0.99782	0.998196	1	1	0.127273	0.0270391	0.0154083	0.0244941	0.0224173	0.019459	0.0265691	0.0362208	0.119793	0.127273	0
429411	uganda	0.0272727	0.0223502	0.0176351	0.0245719	0.0153846	0.0229942	0.0346817	0.0377826	0.0245633	0.0272727	1	0.990055	0.99922	0.999415	0.999648	0.999014	0.999193	1	0.997999	1	0.0272727	0.0225747	0.0176489	0.0245863	0.01539	0.0230169	0.0347097	0.0377826	0.0246126	0.0272727	0
429455	uganda	0.00662252	0.00564255	0.013903	0.0115164	0.012442	0.0116922	0.00947634	0.0122582	0.0146399	0.00751777	1	0.810712	0.958	0.997981	0.997896	0.99765	0.998105	0.998509	1	1	0.00662252	0.00696	0.0145125	0.0115397	0.0124682	0.0117198	0.00949434	0.0122765	0.0146399	0.00751777	1
429523	uganda	0	0.00725499	0.010971	0.0131353	0.0119914	0.0163001	0.0126322	0.00958925	0.0140735	0	1	0.996345	0.999115	0.999329	0.998878	0.999492	0.999485	0.999773	0.996091	1	0	0.0072816	0.0109807	0.0131441	0.0120049	0.0163084	0.0126387	0.00959142	0.0141287	0	1
429545	uganda	0.0294895	0.00961013	0.00927841	0.0109823	0.00863871	0.00927998	0.0162433	0.0179171	0.0416701	0.173274	0.995387	0.992601	0.981459	0.993375	0.980634	0.9989	0.999602	0.999892	0.999917	0.999767	0.0296262	0.00968176	0.00945369	0.0110556	0.00880931	0.0092902	0.0162497	0.017919	0.0416736	0.173315	0
429597	uganda	0.0247632	0.0927344	0.0835518	0.0871529	0.0911842	0.0970958	0.0912074	0.0601284	0.0322773	0.0247632	1	0.990237	0.998884	0.996109	0.998801	0.998192	0.99069	0.995704	0.998154	1	0.0247632	0.0936487	0.0836452	0.0874934	0.0912937	0.0972717	0.0920645	0.0603879	0.032337	0.0247632	1
429725	uganda	0.0227964	0.0172164	0.00928899	0.00426043	0.00670732	0.00361686	0.00186825	0.00326738	0.0092723	0.0227964	1	0.995098	0.995772	0.997507	0.99657	0.996843	0.998497	0.999576	0.998475	1	0.0227964	0.0173012	0.00932843	0.00427108	0.0067304	0.00362831	0.00187106	0.00326877	0.00928647	0.0227964	1
429875	uganda	0.0158103	0.00456964	0.00337989	0.00459252	0.00482695	0.0036699	0.00472219	0.00571822	0.0105754	0.0158103	0.889328	0.990967	0.99493	0.994893	0.995789	0.994901	0.995852	0.990974	0.896734	0.889328	0.0177778	0.00461129	0.00339712	0.00461609	0.00484736	0.00368871	0.00474186	0.0057703	0.0117933	0.0177778	1
429879	uganda	0	0.00273588	0.00282601	0.00243943	0.00333201	0.00232441	0.00199425	0.000894121	0.00225989	0	0.985075	0.958296	0.971936	0.995677	0.994737	0.995755	0.9968	0.996349	0.988136	0.985075	0	0.00285494	0.00290761	0.00245002	0.00334964	0.00233431	0.00200065	0.000897398	0.00228702	0	1
429881	uganda	0	0.00258346	0.00176682	0.00125855	0.000743285	0.000518168	0.0010109	0.00458276	0.00779817	0	0.928571	0.940542	0.950946	0.984105	0.977267	0.989247	0.986331	0.988032	0.915138	0.928571	0	0.00274678	0.00185796	0.00127888	0.000760575	0.000523801	0.00102491	0.00463828	0.0085213	0	1
429891	uganda	0.120592	0.0050508	0.00321224	0.00604444	0.00581573	0.00457708	0.00891785	0.00495909	0.0100644	0.120592	0.671786	0.844818	0.835961	0.804218	0.812473	0.836776	0.771683	0.779601	0.760789	0.671786	0.179509	0.00597856	0.00384257	0.00751592	0.00715806	0.00546989	0.0115564	0.00636106	0.0132289	0.179509	1
429893	uganda	0.0298507	0.00312192	0.00343949	0.00504367	0.00515682	0.00427606	0.00612176	0.00467105	0.0111984	0.0298507	0.597015	0.818367	0.76191	0.873974	0.896677	0.860575	0.861685	0.861184	0.73172	0.597015	0.05	0.00381482	0.0045143	0.00577096	0.00575104	0.00496884	0.00710441	0.00542399	0.0153042	0.05	1
429897	uganda	0.00151302	0.00391961	0.00312277	0.00304077	0.00255924	0.00298293	0.00327222	0.00353979	0.00697773	0.00158283	0.991293	0.808769	0.808344	0.824821	0.788683	0.82845	0.830396	0.865518	0.863881	0.98965	0.00152631	0.00484639	0.00386317	0.00368657	0.00324495	0.00360061	0.00394055	0.0040898	0.00807719	0.00159938	1
431637	uganda	0.00511121	0.00824284	0.00934872	0.00858193	0.00719057	0.00711503	0.00900362	0.0110974	0.01636	0.0122907	0.999504	0.867792	0.966719	0.988433	0.991182	0.99202	0.984218	0.98616	0.995159	0.998481	0.00511375	0.00949864	0.00967057	0.00868236	0.00725454	0.00717227	0.009148	0.0112531	0.0164396	0.0123094	0
25401	australia	0.00268237	0.00028295	0.000518718	0.000663997	0.000848176	0.000283937	0.00134846	7.03507e-05	0.0007564	0.000789681	0.99228	0.236681	0.153624	0.219638	0.23255	0.207383	0.218685	0.217137	0.307855	0.975415	0.00270324	0.00119549	0.00337654	0.00302314	0.00364729	0.00136915	0.00616622	0.000323992	0.002457	0.000809585	1
26549	australia	0	0.00121995	0.00147025	0.000686968	0.00131035	0.000852499	0.000243126	2.61322e-05	2.76771e-05	0	0.923688	0.182512	0.225864	0.156251	0.165424	0.20535	0.13767	0.0964252	0.0637956	0.923688	0	0.00668425	0.00650944	0.00439657	0.00792113	0.00415144	0.00176601	0.00027101	0.000433839	0	1
27161	australia	0	0.00571459	0.00216968	0.00208695	0.00317802	0.0019002	0.00110207	0.000856564	0.000424538	0	0.5	0.347052	0.383186	0.363515	0.421883	0.393806	0.297192	0.235399	0.195075	0.5	0	0.0164661	0.00566222	0.00574104	0.00753295	0.00482522	0.00370828	0.00363877	0.00217628	0	0
27199	australia	0.000183148	0.000611729	0.00317259	0.00325873	0.00343923	0.00157147	0.00128873	0.00723359	0.00189394	0.000247057	0.538939	0.137817	0.123624	0.185775	0.143458	0.158632	0.223676	0.233428	0.256184	0.55725	0.000339831	0.0044387	0.0256633	0.0175413	0.0239737	0.00990641	0.0057616	0.0309885	0.0073929	0.000443351	1
27241	australia	0.000536089	0.00190727	0.0016627	0.00304912	0.0012772	0.000695031	0.00327063	0.00774156	0.00440768	0.000734137	0.991739	0.161866	0.14903	0.179841	0.19715	0.109498	0.153416	0.26151	0.519042	0.988149	0.000540554	0.011783	0.0111568	0.0169545	0.00647832	0.00634745	0.0213187	0.0296034	0.00849195	0.000742942	1
27261	australia	0	0.005775	0.00643786	0.0185647	0.0108955	0.0326817	0.0194963	0.00980392	0.019727	0	0.843493	0.289894	0.255407	0.361371	0.292231	0.38841	0.427266	0.350355	0.255878	0.843493	0	0.0199211	0.0252063	0.0513729	0.0372839	0.0841424	0.0456304	0.0279828	0.0770955	0	1
27285	australia	0.00617346	0.00449403	0.00390807	0.0101198	0.00389681	0.00810549	0.0123349	0.0199713	0.00814427	0.00617346	0.97581	0.215596	0.173895	0.128715	0.11608	0.0885885	0.135452	0.190999	0.441708	0.97581	0.0063265	0.0208447	0.0224737	0.0786223	0.03357	0.091496	0.0910647	0.104562	0.0184381	0.0063265	0
27293	australia	0	0.00991048	0.00698951	0.0130277	0.00444967	0.00646281	0.0365188	0.0128504	0.00357194	0	0.943396	0.373779	0.248014	0.138556	0.168695	0.127299	0.132981	0.0919563	0.121875	0.943396	0	0.0265143	0.028182	0.0940245	0.026377	0.0507688	0.274617	0.139744	0.0293083	0	1
27297	australia	0.00325262	0.00567078	0.00862271	0.00687968	0.00457327	0.00542368	0.00495174	0.0149796	0.0159498	0.00325262	0.972052	0.212431	0.247069	0.234883	0.172556	0.222423	0.275454	0.306081	0.299279	0.972052	0.00334614	0.0266947	0.0348999	0.0292898	0.0265032	0.0243845	0.0179767	0.04894	0.0532942	0.00334614	0
27299	australia	0.00547046	0.00614842	0.00602141	0.00687999	0.00490452	0.0100753	0.00634859	0.00633301	0.00503253	0.00547046	1	0.392605	0.459346	0.524364	0.476957	0.467792	0.592088	0.635168	0.732417	1	0.00547046	0.0156606	0.0131087	0.0131206	0.0102829	0.021538	0.0107224	0.00997061	0.00687112	0.00547046	1
27305	australia	0.00296736	0.00634007	0.00709482	0.017187	0.00555322	0.0244906	0.0174172	0.031772	0.00843228	0.00296736	1	0.379247	0.431774	0.425119	0.453377	0.431189	0.427009	0.327705	0.287214	1	0.00296736	0.0167175	0.0164318	0.0404287	0.0122486	0.0567978	0.0407888	0.0969529	0.0293589	0.00296736	0
27315	australia	0	0.00293932	0.00281275	0.00283789	0.00418042	0.00170799	0.00223106	0.00266183	0.00412541	0	0.942613	0.400658	0.418379	0.315528	0.344229	0.282551	0.319474	0.304048	0.386066	0.942613	0	0.00733624	0.00672297	0.00899411	0.0121443	0.00604491	0.00698352	0.00875463	0.0106858	0	1
27333	australia	0	0.00103618	0.00281275	0.00283789	0.000311373	0.00131583	0.00812534	0.00247402	0.00412541	0	0.942613	0.0764295	0.418379	0.315528	0.120735	0.189836	0.204579	0.267105	0.386066	0.942613	0	0.0135573	0.00672297	0.00899411	0.00257898	0.00693144	0.0397173	0.00926236	0.0106858	0	1
27347	australia	0	0.00602742	0.00584479	0.00184649	0.00345473	0.00114622	0.00096465	0.0013597	0.00116939	0	0.9577	0.359484	0.36949	0.266454	0.24378	0.230469	0.272956	0.353702	0.411565	0.9577	0	0.0167669	0.0158185	0.00692988	0.0141715	0.00497344	0.00353408	0.0038442	0.00284131	0	1
27357	australia	0	0.00508707	0.00512562	0.00691883	0.0063811	0.00466801	0.0105506	0.00726337	0.0105072	0	0.961538	0.398824	0.47821	0.561736	0.572644	0.596901	0.533901	0.509722	0.50779	0.961538	0	0.0127552	0.0107183	0.0123169	0.0111432	0.0078204	0.0197613	0.0142497	0.0206921	0	1
27389	australia	0.00493421	0.00376235	0.0111518	0.0031888	0.00426836	0.00187607	0.00288334	0.00280217	0.00133027	0.00493421	0.702791	0.325037	0.44416	0.442221	0.612557	0.328293	0.317634	0.324584	0.397557	0.702791	0.00702087	0.0115751	0.0251077	0.00721087	0.0069681	0.00571461	0.00907754	0.00863309	0.00334611	0.00702087	1
27409	australia	0	0.00526537	0.0141144	0.00160641	0.00146699	0.00211811	0.00102693	0.00183472	0.0194077	0	0.997519	0.270979	0.404343	0.478157	0.464747	0.500429	0.458695	0.492022	0.521639	0.997519	0	0.0194309	0.0349069	0.0033596	0.00315654	0.00423259	0.00223881	0.00372893	0.0372052	0	1
27417	australia	0	0.0229363	0.0150289	0.00472377	0.00732681	0.00291252	0.00294361	0.00454167	0.0057724	0	1	0.358976	0.19741	0.121645	0.132949	0.0967494	0.110058	0.165708	0.244915	1	0	0.0638937	0.0761303	0.0388326	0.05511	0.0301038	0.0267459	0.0274077	0.023569	0	1
27731	australia	0.0111902	0.0292061	0.0108873	0.00784398	0.00719763	0.00847381	0.0106871	0.00396109	0.0031467	0.0111902	0.991862	0.331699	0.223245	0.156895	0.178852	0.139942	0.169239	0.119881	0.0999566	0.991862	0.0112821	0.08805	0.0487683	0.0499949	0.0402434	0.0605522	0.0631481	0.0330418	0.0314807	0.0112821	1
27779	australia	0	1.15876e-05	0.000690184	0.00378758	0.00431387	0.00537981	0.00281222	0.00194275	0.00276243	0	1	0.00882397	0.288619	0.594452	0.421017	0.491823	0.726668	0.88604	0.912753	1	0	0.0013132	0.00239134	0.00637155	0.0102463	0.0109385	0.00387002	0.00219263	0.00302648	0	1
27815	australia	0.00352113	0.00731457	0.0118418	0.00817526	0.00492053	0.014398	0.00775096	0.00438095	0.00391594	0.00352113	0.926056	0.314089	0.221071	0.194626	0.200835	0.243872	0.194506	0.0862857	0.071009	0.926056	0.00380228	0.0232883	0.0535655	0.042005	0.0245004	0.0590394	0.0398494	0.0507726	0.0551471	0.00380228	1
27835	australia	0	0.0015543	0.00179261	0.000425955	0.000504452	0.000400342	0.000340275	0.00042121	0.00116933	0	0.973684	0.41523	0.333317	0.190245	0.269362	0.191363	0.0917784	0.154757	0.479167	0.973684	0	0.00374323	0.0053781	0.00223898	0.00187277	0.00209205	0.00370757	0.00272175	0.00244035	0	1
28183	australia	0	0.00279868	0.00153726	0.00188899	0.00345059	0.00129351	0.000515996	0	0	0	0.989583	0.391408	0.718754	0.574451	0.559106	0.577443	0.493653	0.752151	0.804124	0.989583	0	0.00715029	0.00213879	0.00328833	0.00617163	0.00224006	0.00104526	0	0	0	1
28191	australia	0	0.00334808	0.00206178	0.0041207	0.00383543	0.0028394	0.00422535	0.00748551	0.00739159	0	0.979592	0.243812	0.194335	0.319865	0.20917	0.356126	0.373275	0.473117	0.471583	0.979592	0	0.0137322	0.0106094	0.0128826	0.0183364	0.00797303	0.0113197	0.0158217	0.015674	0	0
28203	australia	0.000716846	0.00405368	0.00405828	0.0011969	0.00130904	0.000955425	0.000519335	0.00225521	0.004275	0.000716846	0.944086	0.204448	0.17691	0.25252	0.207091	0.262502	0.23296	0.349662	0.446868	0.944086	0.000759301	0.0198274	0.0229398	0.00473984	0.00632109	0.00363968	0.00222929	0.00644968	0.00956658	0.000759301	1
28581	australia	0	0.00298848	0.00262533	0.00179432	0.000505925	0.00380668	0.000704788	0.00273328	0.0105263	0	1	0.246233	0.209838	0.278961	0.26659	0.27615	0.237511	0.387535	0.655214	1	0	0.0121368	0.0125112	0.00643217	0.00189776	0.0137848	0.00296739	0.00705298	0.0160655	0	0
29307	australia	0	0.00436613	0.00350296	0.00422023	0.00543246	0.0047081	0.00316664	0.00191545	0.00105708	0	0.911243	0.302871	0.301667	0.337147	0.446533	0.373693	0.234264	0.157056	0.129115	0.911243	0	0.0144158	0.011612	0.0125175	0.0121659	0.0125988	0.0135174	0.012196	0.00818713	0	1
29965	australia	0.000543109	0.00184662	0.00147266	0.00121082	0.00137272	0.00175392	0.000899665	0.0005449	0.000539247	0.000543109	0.973666	0.52372	0.517507	0.556654	0.604465	0.530114	0.53223	0.545415	0.780025	0.973666	0.000557798	0.00352597	0.00284569	0.00217518	0.00227096	0.00330857	0.00169037	0.000999055	0.00069132	0.000557798	1
29973	australia	0.000102459	0.000306711	0.00149496	0.00137534	0.000901568	0.00114705	0.00120398	0.00255996	0.000360685	0.00010805	0.964242	0.37224	0.597008	0.757014	0.769971	0.751876	0.777008	0.721369	0.828674	0.962291	0.000106259	0.000823962	0.00250408	0.0018168	0.00117091	0.00152559	0.00154951	0.00354875	0.000435256	0.000112284	1
30007	australia	0.000399361	0.0447669	0.00874771	0.00360292	0.00430536	0.00298356	0.00311278	0.00381331	0.00634146	0.000399361	0.978435	0.356089	0.232936	0.190498	0.181215	0.207526	0.201799	0.164017	0.147386	0.978435	0.000408163	0.125718	0.0375541	0.0189132	0.0237584	0.0143768	0.0154251	0.0232494	0.0430261	0.000408163	0
30755	australia	0	0.00576383	0.00517724	0.00691911	0.00690981	0.00631004	0.00940405	0.00410884	0.0616544	0	1	0.213722	0.155355	0.23894	0.178178	0.266257	0.290397	0.27413	0.366306	1	0	0.0269688	0.0333253	0.0289575	0.0387805	0.0236991	0.0323834	0.0149886	0.168314	0	0
30787	australia	0	0.0035376	0.00225596	0.00244515	0.0026602	0.00234767	0.00132945	0.00407583	0.00788644	0	0.962963	0.249523	0.183479	0.275482	0.232314	0.269866	0.278204	0.425363	0.768212	0.962963	0	0.0141774	0.0122955	0.00887588	0.0114509	0.0086994	0.00477868	0.00958201	0.010266	0	0
256513	australia	0	0.00148487	0.00887466	0.0301675	0.046069	0.0066672	0.0485487	0.00952542	0.00637988	0	1	0.291398	0.493751	0.859455	0.854151	0.820577	0.845548	0.92178	0.843602	1	0	0.00509568	0.0179739	0.0351008	0.0539355	0.00812502	0.0574168	0.0103337	0.00756266	0	0
421759	australia	0	0.00909365	0.0095273	0.0049217	0.00968132	0.0019214	0.002331	0.00521763	0.000179308	0	1	0.396266	0.341182	0.245419	0.177855	0.21985	0.273905	0.388344	0.591716	1	0	0.0229483	0.0279244	0.0200543	0.0544339	0.00873956	0.00851027	0.0134356	0.00030303	0	0
421765	australia	0	0.00156589	0.00244613	0.00189936	0.00173843	0.00235316	0.00125	0.00223647	0.000549753	0	1	0.215094	0.352855	0.207663	0.112738	0.127812	0.192083	0.562547	0.684167	1	0	0.00728001	0.00693239	0.00914634	0.0154201	0.0184112	0.00650759	0.00397562	0.000803536	0	1
421777	australia	0	0.0156286	0.00208233	0.0122719	0.00279851	0.00357657	0.0303012	0.0233494	0.00102564	0	1	0.151606	0.158204	0.183528	0.139104	0.115444	0.271279	0.278832	0.450872	1	0	0.103087	0.0131623	0.0668667	0.020118	0.0309811	0.111697	0.0837399	0.0022748	0	1
421817	australia	0	0.00622334	0.00530194	0.00753769	0.0134169	0.0028373	0.00297047	0.00839278	0.0187809	0	1	0.1552	0.211674	0.250742	0.229227	0.253091	0.223834	0.339908	0.576575	1	0	0.040099	0.0250477	0.0300615	0.0585308	0.0112106	0.0132709	0.0246914	0.0325733	0	1
421823	australia	0	0.0090386	0.00649428	0.00405304	0.00200329	0.0013048	0.0134779	0.00277051	0.000576369	0	1	0.332103	0.404363	0.554793	0.497685	0.597455	0.659896	0.485912	0.568108	1	0	0.0272162	0.0160605	0.00730549	0.00402523	0.00218393	0.0204242	0.00570167	0.00101454	0	0
421859	australia	0	0.0067099	0.00360519	0.0173337	0.0350793	0.00660681	0.00485297	0.0107889	0.0131881	0	1	0.380614	0.285315	0.289081	0.326122	0.219482	0.27388	0.362901	0.357034	1	0	0.0176291	0.0126358	0.0599613	0.107565	0.0301019	0.0177193	0.0297297	0.0369379	0	1
421937	australia	0	0.0235082	0.0182245	0.0182608	0.020591	0.027668	0.0103061	0.000822368	0.000217344	0	0.814433	0.284892	0.303968	0.386683	0.35298	0.422957	0.513231	0.188185	0.178222	0.814433	0	0.0825164	0.0599553	0.0472244	0.0583347	0.0654157	0.0200808	0.00436999	0.00121951	0	1
422161	australia	0	0.000990524	0.00159551	0.00402588	0.00798269	0.00223634	0.00192249	0.00199269	0	0	1	0.191926	0.187019	0.755032	0.504252	0.85377	0.949206	0.811224	0.992379	1	0	0.00516096	0.0085313	0.00533207	0.0158307	0.00261937	0.00202537	0.0024564	0	0	1
422281	australia	0.0666667	0.0451113	0.132075	0.202622	0.328887	0.167663	0.071051	0.0463585	0.0661968	0.0666667	0.933333	0.239453	0.28618	0.461931	0.451863	0.434128	0.411644	0.679323	0.689454	0.933333	0.0714286	0.188393	0.46151	0.438641	0.727847	0.386205	0.172603	0.0682421	0.0960133	0.0714286	0
422319	australia	0	0.000967151	0.000544522	0.0017747	0.00163955	0.00238282	0.00148478	0.00124146	0.004996	0	1	0.190853	0.417116	0.645524	0.621926	0.681663	0.616778	0.67109	0.78717	1	0	0.00506752	0.00130545	0.00274924	0.00263624	0.00349559	0.00240732	0.00184992	0.00634679	0	1
422347	australia	0.00423351	0.0200161	0.0368108	0.00662727	0.0121531	0.00314912	0.00694096	0.00348501	0.0025828	0.00423351	0.856665	0.349795	0.35635	0.166423	0.220306	0.183006	0.106742	0.142823	0.187252	0.856665	0.00494185	0.0572226	0.1033	0.0398219	0.0551649	0.0172078	0.0650254	0.0244009	0.0137932	0.00494185	0
422375	australia	0.0526316	0.00516467	0.0110537	0.0258143	0.00626305	0.0488682	0.0413058	0.0155384	0.00878906	0.0526316	1	0.365359	0.558395	0.608962	0.478949	0.618461	0.656118	0.776524	0.75177	1	0.0526316	0.0141359	0.0197955	0.0423906	0.0130766	0.0790157	0.0629548	0.0200102	0.0116912	0.0526316	1
422461	australia	0	0.00229458	0.0021312	0.00132488	0.00127949	0.00215715	0.000592505	0.000956709	0.00291971	0	0.990506	0.31874	0.313437	0.358415	0.3768	0.377317	0.29683	0.375508	0.621898	0.990506	0	0.00719891	0.00679945	0.00369649	0.00339566	0.00571708	0.00199611	0.00254777	0.00469484	0	1
422509	australia	0.0411215	0.125209	0.128153	0.0996536	0.0774672	0.111691	0.0702706	0.161629	0.0812972	0.0411215	0.798131	0.399035	0.249866	0.373907	0.256109	0.322774	0.430076	0.623719	0.537539	0.798131	0.0515222	0.313778	0.512885	0.26652	0.302477	0.346036	0.163391	0.259138	0.15124	0.0515222	0
422637	australia	0	0.00505754	0.0104596	0.0258071	0.00945169	0.0387175	0.0397716	0.0231214	0.0093594	0	1	0.358488	0.560848	0.598167	0.464264	0.615544	0.678634	0.723849	0.765856	1	0	0.014108	0.0186497	0.0431436	0.0203584	0.0628997	0.0586054	0.0319423	0.0122208	0	1
422647	australia	0	0.00598278	0.0112141	0.00196507	0.00200632	0.00116822	0.00257939	0.00245276	0.0204405	0	0.999108	0.301585	0.390667	0.495892	0.482477	0.507431	0.526192	0.453984	0.607439	0.999108	0	0.0198377	0.0287051	0.00396269	0.00415837	0.00230223	0.00490199	0.00540275	0.0336504	0	0
422753	austrailia	0.0603865	0.0301392	0.0244611	0.0530834	0.0751656	0.0690734	0.0282916	0.00962049	0.00759494	0.0603865	0.944444	0.315247	0.247197	0.248015	0.306436	0.283817	0.199379	0.120699	0.223005	0.944444	0.0639386	0.0989539	0.214033	0.0340573	0.0639386	0.243373	0.141898	0.0797066	0.0357844	0.032541	0
422919	australia	0.0015361	0.00238641	0.00337466	0.00176021	0.00404361	0.000674218	0.00112136	0.00043554	0.000638434	0.0015361	0.99232	0.257431	0.330858	0.679508	0.594799	0.455238	0.817904	0.879936	0.869334	0.99232	0.00154799	0.00927009	0.0101997	0.00259041	0.00679828	0.00148102	0.00137101	0.000494968	0.000734394	0.00154799	0
27543	papua	0.00662582	0.0243786	0.0206953	0.0182498	0.0224754	0.0190561	0.0165995	0.01262	0.00702109	0.00699958	0.984201	0.647855	0.761258	0.942565	0.868081	0.976926	0.960097	0.989567	0.977953	0.973848	0.00673218	0.0376297	0.0271857	0.0193618	0.0258909	0.0195062	0.0172894	0.0127531	0.00717938	0.00718755	0
27545	papua	0.00529815	0.00451353	0.00478551	0.00318286	0.00345052	0.00296671	0.00260808	0.0037253	0.00410703	0.00528953	0.90635	0.894371	0.924094	0.899553	0.928054	0.917431	0.877285	0.864297	0.860594	0.865061	0.00584559	0.0050466	0.00517859	0.00353827	0.00371801	0.00323372	0.0029729	0.00431021	0.00477232	0.00611463	1
27547	papua	0	0.00247438	0.00237685	0.000574037	0.000920682	0.000382525	0.000669328	0.000147728	0.000190709	0	0.999818	0.584566	0.578428	0.820881	0.757665	0.811286	0.861405	0.892392	0.958426	0.999818	0	0.00423285	0.00410916	0.000699294	0.00121516	0.000471504	0.000777019	0.000165542	0.000198981	0	1
27551	papua	0.00813865	0.0192994	0.0152698	0.0130933	0.0153668	0.0138327	0.0112731	0.0111554	0.00835784	0.0093001	0.916996	0.930939	0.924458	0.939544	0.931007	0.935712	0.943178	0.951688	0.931507	0.92729	0.00887534	0.0207311	0.0165175	0.0139358	0.0165056	0.014783	0.0119523	0.0117217	0.00897238	0.0100293	0
27557	papua	0.0197578	0.0648999	0.111349	0.189099	0.206151	0.190498	0.18736	0.165725	0.195547	0.0317391	0.993222	0.759692	0.793507	0.856981	0.821867	0.859523	0.875925	0.881015	0.944353	0.982938	0.0198927	0.0854292	0.140325	0.220657	0.250833	0.221632	0.2139	0.188107	0.20707	0.0322901	0
27573	papua	0.023543	0.0480479	0.0582431	0.0735115	0.0734234	0.07972	0.0719367	0.0654379	0.0881881	0.023543	0.969707	0.613242	0.638133	0.868221	0.789348	0.880219	0.93069	0.922849	0.923295	0.969707	0.0242784	0.0783506	0.091271	0.0846691	0.0930178	0.0905684	0.0772939	0.0709086	0.0955145	0.0242784	1
27579	papua	0.00152517	0.00713647	0.00481679	0.00292509	0.00240423	0.00424699	0.00272493	0.00211056	0.00585173	0.00164417	0.704436	0.733919	0.69516	0.619297	0.611003	0.645663	0.618	0.596046	0.594536	0.689251	0.00216509	0.00972378	0.00692904	0.00472324	0.00393489	0.00657772	0.00440927	0.00354093	0.00984252	0.00238545	1
27581	papua	0.0190661	0.0130067	0.0231256	0.0295151	0.0309338	0.0243184	0.0334224	0.0298823	0.0170638	0.0192814	0.904349	0.554989	0.824094	0.963655	0.95567	0.969336	0.981358	0.947105	0.976705	0.962288	0.0210827	0.023436	0.0280619	0.0306283	0.0323687	0.0250877	0.0340573	0.0315512	0.0174707	0.0200371	1
27589	papua	0.00566078	0.00996253	0.00572129	0.019892	0.00860881	0.0199551	0.0256235	0.0295914	0.0158688	0.00810241	0.942532	0.842336	0.869193	0.824868	0.819072	0.787778	0.848077	0.857051	0.909916	0.919178	0.00600593	0.0118273	0.0065823	0.0241154	0.0105104	0.0253309	0.0302137	0.0345271	0.0174399	0.00881484	0
27593	papua	0.00706835	0.00280207	0.00534815	0.0348976	0.0210979	0.0308831	0.0460021	0.0438576	0.0311748	0.0154894	0.947548	0.083818	0.106477	0.656883	0.402576	0.657753	0.772748	0.832004	0.886948	0.9482	0.00745961	0.0334304	0.0502281	0.0531261	0.0524073	0.0469524	0.0595306	0.0527132	0.0351484	0.0163355	1
27599	papua	0.00198462	0.0144069	0.0178319	0.00998211	0.0111769	0.00855401	0.00747314	0.0130014	0.0216234	0.0025353	0.988047	0.922749	0.942466	0.892003	0.946648	0.914728	0.889362	0.783619	0.762383	0.981443	0.00200863	0.015613	0.0189205	0.0111907	0.0118068	0.00935143	0.00840281	0.0165914	0.028363	0.00258324	1
27613	papua	0.00378418	0.00369291	0.00335214	0.00439339	0.00409312	0.00628942	0.00458156	0.00235811	0.00671858	0.00666295	0.77417	0.993932	0.99502	0.993708	0.988528	0.992495	0.997729	0.997245	0.985505	0.967376	0.00488805	0.00371546	0.00336891	0.00442121	0.00414062	0.00633698	0.00459199	0.00236463	0.0068174	0.00688766	0
27617	papua	0.00339853	0.00738159	0.0055516	0.00397826	0.00366602	0.0030212	0.00497292	0.00423817	0.00410308	0.00503857	0.992806	0.974485	0.991085	0.995228	0.993483	0.995717	0.996096	0.995602	0.933936	0.956567	0.00342316	0.00757487	0.00560154	0.00399733	0.00369007	0.00303419	0.00499241	0.00425689	0.00439332	0.00526735	0
27657	papua	0.0023259	0.00606012	0.00426913	0.00421073	0.0044081	0.00566752	0.00410993	0.00268866	0.00548874	0.00532665	0.984196	0.954583	0.932875	0.948747	0.937457	0.951208	0.945248	0.960875	0.944293	0.939236	0.00236325	0.00634845	0.00457631	0.0044382	0.00470218	0.00595823	0.00434799	0.00279814	0.00581254	0.00567126	0
27663	papua	0.00805779	0.0224392	0.0222453	0.0273922	0.0262097	0.0303023	0.0294658	0.0222705	0.0104498	0.00715756	0.989629	0.89867	0.993113	0.994781	0.992757	0.996998	0.994658	0.995246	0.994559	0.989021	0.00814224	0.0249693	0.0223996	0.0275359	0.0264009	0.0303936	0.0296241	0.0223768	0.0105069	0.00723702	1
45799	bangladesh	0.0519391	0.0160085	0.0163691	0.0190598	0.0176883	0.0278981	0.0195437	0.00914141	0.0180338	0.0565691	0.862007	0.659775	0.66405	0.736045	0.702051	0.753424	0.750454	0.745992	0.850616	0.894015	0.0602537	0.0242636	0.0246504	0.0258948	0.0251952	0.0370285	0.0260424	0.012254	0.0212008	0.0632753	0
45807	bangladesh	0.00494235	0.00182888	0.00158183	0.00188876	0.00120777	0.00193022	0.00164634	0.00297572	0.00422566	0.00586492	0.355049	0.137152	0.141568	0.153751	0.151759	0.149445	0.146257	0.169482	0.194582	0.283478	0.0139202	0.0133347	0.0111737	0.0122845	0.00795847	0.0129159	0.0112565	0.0175578	0.0217166	0.0206892	0
45809	bangladesh	0.0206715	0.0121847	0.0130712	0.00890246	0.00836633	0.00973084	0.0113951	0.00569788	0.0162811	0.0206951	0.414754	0.260065	0.110686	0.133662	0.0967233	0.104253	0.149934	0.210219	0.24154	0.41507	0.0498404	0.0468526	0.118093	0.0666044	0.0864976	0.0933386	0.0760009	0.0271044	0.0674052	0.0498593	0
46547	bangladesh	0.00972952	0.0367827	0.0324768	0.0391346	0.0374963	0.0293085	0.0466042	0.0460623	0.0416899	0.00973047	0.885521	0.572576	0.446972	0.463684	0.398095	0.401937	0.50181	0.600991	0.672939	0.88551	0.0109873	0.0642406	0.0726596	0.0843994	0.0941894	0.0729181	0.0928724	0.0766439	0.0619519	0.0109885	0
46549	bangladesh	0.0417296	0.0276745	0.0276963	0.0200254	0.0223691	0.0209538	0.0183185	0.017912	0.0190292	0.0222402	0.897761	0.878786	0.850685	0.842087	0.84332	0.841348	0.843311	0.840084	0.83528	0.860768	0.0464819	0.0314918	0.0325577	0.0237807	0.026525	0.0249051	0.0217221	0.0213217	0.0227819	0.0258376	1
46687	bangladesh	0.0298626	0.0153795	0.0104861	0.0150164	0.0104013	0.0174428	0.0158017	0.0172835	0.0197047	0.0256876	0.523861	0.240269	0.234234	0.30874	0.265978	0.299793	0.333763	0.347997	0.375527	0.490931	0.0570049	0.0640097	0.0447675	0.0486377	0.0391058	0.0581828	0.0473442	0.0496657	0.0524722	0.0523243	0
259525	bangladesh	0.0301407	0.0150256	0.0152299	0.0230014	0.0152605	0.0149307	0.0278803	0.0417365	0.0372292	0.0301532	0.88657	0.326307	0.314899	0.375352	0.305264	0.335706	0.42072	0.495047	0.653653	0.886523	0.033997	0.0460475	0.0483644	0.0612795	0.0499911	0.0444757	0.0662681	0.0843081	0.0569556	0.0340129	0
293307	bangladesh	0.00233056	0.0123172	0.0235362	0.0141415	0.0180627	0.0140438	0.0142802	0.00892671	0.00213762	0.00310091	0.0721478	0.493697	0.485404	0.405308	0.418134	0.412341	0.403772	0.381288	0.240201	0.0937261	0.0323025	0.0249488	0.0484879	0.0348908	0.0431984	0.0340586	0.0353671	0.023412	0.00889928	0.0330848	1
113753	cambodia	0.00758536	0.0911694	0.0891644	0.074702	0.0888952	0.0768863	0.0689882	0.06247	0.0535049	0.0157041	0.963347	0.62273	0.643777	0.665462	0.656246	0.656596	0.671546	0.678758	0.778945	0.930479	0.00787396	0.146403	0.138502	0.112256	0.13546	0.117098	0.10273	0.0920357	0.068689	0.0168774	1
113791	cambodia	0.0408519	0.103194	0.137013	0.123441	0.105974	0.106681	0.134577	0.166192	0.150689	0.153116	0.953556	0.403819	0.41226	0.4048	0.356373	0.403	0.437565	0.446539	0.413895	0.527557	0.0428417	0.255545	0.332346	0.304943	0.29737	0.264717	0.30756	0.372179	0.364076	0.290236	1
121449	cambodia	0.0007868	0.0239456	0.00360164	0.00296502	0.029198	0.0470379	0.0517539	0.0681947	0.00210961	0.000900233	0.0519761	0.238557	0.152272	0.0965682	0.548077	0.584065	0.628925	0.733553	0.0644006	0.0513384	0.0151377	0.100377	0.0236528	0.0307039	0.0532735	0.0805353	0.0822895	0.092965	0.0327577	0.0175353	0
121453	cambodia	0.104309	0.165794	0.233254	0.366455	0.33204	0.343629	0.364812	0.452882	0.351015	0.218622	0.917301	0.517409	0.602361	0.643532	0.650474	0.625588	0.615646	0.692168	0.656606	0.78318	0.113713	0.32043	0.387233	0.569443	0.510459	0.54929	0.592568	0.654296	0.534591	0.279147	1
121455	cambodia	0.0610005	0.076129	0.104598	0.075949	0.102306	0.0762393	0.0641942	0.0605115	0.0787249	0.0918927	0.949657	0.478725	0.578379	0.712526	0.677238	0.690958	0.711025	0.771902	0.849664	0.878155	0.0642343	0.159024	0.180848	0.106591	0.151063	0.110339	0.0902841	0.0783927	0.0926542	0.104643	1
121459	cambodia	0.00856721	0.0179516	0.0266331	0.029907	0.028324	0.0223803	0.0271529	0.041017	0.0587956	0.0304892	0.993271	0.938066	0.962727	0.975559	0.966828	0.979849	0.982752	0.972352	0.982066	0.987696	0.00862525	0.0191368	0.0276643	0.0306562	0.0292957	0.0228406	0.0276295	0.0421833	0.0598693	0.030869	0
121463	cambodia	0.0803508	0.0591764	0.0605283	0.0772565	0.0455353	0.0511509	0.090817	0.141156	0.192092	0.0923385	0.664703	0.289283	0.300931	0.346473	0.280261	0.32276	0.37084	0.444655	0.638304	0.621793	0.120882	0.204562	0.201137	0.22298	0.162475	0.15848	0.244895	0.31745	0.30094	0.148504	1
121469	cambodia	0.723997	0.22951	0.305019	0.325436	0.313525	0.314922	0.330583	0.344676	0.472583	0.618277	0.816167	0.343518	0.383781	0.367469	0.33462	0.341618	0.377801	0.420908	0.545209	0.720158	0.887069	0.668116	0.794775	0.885616	0.936958	0.921853	0.875019	0.818886	0.866793	0.858529	0
121473	cambodia	0.543887	0.204672	0.306911	0.373355	0.319379	0.341527	0.408319	0.427002	0.472937	0.482205	0.917883	0.253686	0.425175	0.560432	0.508062	0.533225	0.594308	0.609014	0.723581	0.861221	0.592545	0.806792	0.721846	0.666192	0.628622	0.640493	0.687049	0.701136	0.653606	0.559908	0
121489	cambodia	0.0422478	0.0373729	0.0503781	0.0550749	0.0520465	0.0623847	0.0535425	0.0524052	0.0554751	0.034944	0.878107	0.485354	0.564029	0.627089	0.609688	0.63532	0.627646	0.635498	0.677443	0.778414	0.0481123	0.0770012	0.0893182	0.0878263	0.0853659	0.098194	0.0853068	0.0824632	0.0818889	0.0448913	1
51291	china	0.0794037	0.0653539	0.0630314	0.0640979	0.066978	0.0572796	0.0707831	0.0612621	0.0653764	0.0585763	0.917083	0.843206	0.836898	0.867706	0.877233	0.866903	0.866949	0.858383	0.865012	0.868752	0.0865829	0.0775065	0.0753155	0.0738705	0.0763514	0.0660738	0.0816462	0.0713691	0.0755787	0.0674258	0
51747	china	0.0274981	0.0562639	0.0569478	0.0446104	0.0525357	0.0515454	0.043286	0.038929	0.035628	0.0373422	0.874565	0.842715	0.805331	0.796666	0.801753	0.809729	0.791305	0.80867	0.81253	0.79343	0.031442	0.066765	0.0707136	0.0559964	0.065526	0.0636577	0.054702	0.0481396	0.0438482	0.0470643	0
52069	china	0.0364603	0.0292386	0.0323628	0.0309615	0.0250156	0.0379078	0.03495	0.0259644	0.0316406	0.0364475	0.929246	0.914144	0.89591	0.884013	0.874149	0.886675	0.903638	0.872358	0.874945	0.903215	0.0392365	0.0319846	0.0361228	0.0350238	0.0286171	0.0427527	0.0386771	0.0297634	0.0361629	0.0403531	0
52087	china	0.05703	0.0733607	0.0607805	0.0603175	0.0819157	0.0647164	0.0455861	0.0379288	0.0329837	0.0348828	0.960617	0.880823	0.868881	0.935187	0.907404	0.948093	0.936564	0.959239	0.960974	0.946762	0.059368	0.0832866	0.0699527	0.0644979	0.0902747	0.0682596	0.0486737	0.0395405	0.0343232	0.0368443	0
52089	china	0.0603904	0.0474321	0.0741682	0.0777006	0.0649779	0.075711	0.0852136	0.0917594	0.0421286	0.0616235	0.941314	0.671462	0.701847	0.725211	0.685131	0.70468	0.739548	0.80057	0.821037	0.903788	0.0641554	0.0706399	0.105676	0.107142	0.0948401	0.10744	0.115224	0.114618	0.0513115	0.0681836	1
52093	china	0.0101604	0.105507	0.0912858	0.0673792	0.0754254	0.0797226	0.0552479	0.0543348	0.0288673	0.0335231	0.967949	0.834151	0.843577	0.850761	0.869982	0.829236	0.831683	0.872768	0.861624	0.838704	0.0104968	0.126484	0.108213	0.0791987	0.0866977	0.0961398	0.066429	0.0622557	0.0335034	0.0399701	0
52095	china	0.0456994	0.108782	0.112102	0.100878	0.10836	0.118618	0.0934945	0.0794738	0.0716135	0.055138	0.897903	0.806177	0.795622	0.783442	0.771871	0.773321	0.770207	0.823186	0.873371	0.887148	0.0508957	0.134935	0.140898	0.128762	0.140386	0.153388	0.121389	0.0965442	0.0819967	0.0621519	1
52097	china	0.132845	0.0945599	0.0686685	0.0443591	0.0256117	0.0431569	0.0572235	0.0592534	0.0812949	0.113413	0.81655	0.857606	0.831822	0.726515	0.778319	0.715564	0.678283	0.719402	0.690671	0.775281	0.16269	0.11026	0.0825519	0.0610573	0.0329064	0.0603118	0.0843652	0.0823648	0.117704	0.146287	0
52099	china	0.0500768	0.0466829	0.04572	0.0452972	0.0430703	0.0412197	0.0519225	0.045604	0.0483238	0.0554298	0.955223	0.869093	0.903089	0.927757	0.906432	0.914012	0.941982	0.954486	0.956535	0.973708	0.0524242	0.0537145	0.0506262	0.0488244	0.0475164	0.0450975	0.0551205	0.0477786	0.0505196	0.0569265	0
52101	china	0.0411146	0.0948656	0.0887664	0.0586199	0.0666619	0.0672311	0.0646561	0.0310618	0.0262967	0.0422958	0.946139	0.797408	0.868547	0.943437	0.935631	0.922729	0.960495	0.959974	0.96754	0.955363	0.0434552	0.118967	0.102201	0.0621344	0.071248	0.0728612	0.0673154	0.0323569	0.0271789	0.044272	0
52131	china	0.0030159	0.0040934	0.00174396	0.00560916	0.00597719	0.00623343	0.00597799	0.00412731	0.00254939	0.0039177	0.95441	0.895073	0.924247	0.918795	0.922562	0.902256	0.914604	0.936799	0.932812	0.94455	0.00315996	0.00457325	0.00188689	0.00610491	0.0064789	0.00690872	0.00653615	0.00440575	0.00273302	0.00414769	0
52133	china	0.00190614	0.00319661	0.00477325	0.00635268	0.00668045	0.00694238	0.00698344	0.00469222	0.00396667	0.00263923	0.83335	0.766375	0.817475	0.862862	0.845394	0.857512	0.874049	0.876604	0.853581	0.82358	0.00228732	0.00417108	0.00583901	0.00736234	0.00790217	0.00809596	0.00798975	0.00535272	0.00464709	0.00320459	0
52135	china	0.000984099	0.00233551	0.0026177	0.00186763	0.00244686	0.000814804	0.00168809	0.00266772	0.000359502	0.000574383	0.436577	0.783797	0.750071	0.695499	0.758585	0.722502	0.642032	0.608003	0.572372	0.43409	0.00225412	0.00297974	0.00348994	0.00268531	0.00322556	0.00112775	0.0026293	0.00438768	0.000628091	0.00132319	0
52137	china	0.00475793	0.00685398	0.00797456	0.00719943	0.00732958	0.00860424	0.00437505	0.00844988	0.00577196	0.00498604	0.931729	0.863618	0.873936	0.890336	0.866707	0.878826	0.906514	0.917457	0.930185	0.929291	0.00510656	0.00793636	0.00912488	0.0080862	0.00845681	0.0097906	0.00482623	0.00921011	0.00620518	0.00536542	1
52157	china	0.015277	0.0186605	0.0213986	0.016256	0.0171369	0.0206647	0.0155612	0.0106253	0.00700013	0.0136289	0.97645	0.886725	0.917757	0.956443	0.958475	0.953158	0.956167	0.957937	0.97138	0.973899	0.0156454	0.0210443	0.0233162	0.0169963	0.0178794	0.0216802	0.0162746	0.0110919	0.00720638	0.0139942	0
52161	china	0.0248622	0.0236525	0.027004	0.0337401	0.0290275	0.029345	0.0365397	0.0427143	0.0290959	0.0347924	0.548499	0.585698	0.476659	0.504909	0.437978	0.512079	0.541713	0.547556	0.515413	0.529301	0.0453277	0.0403834	0.0566526	0.0668241	0.0662761	0.0573056	0.067452	0.0780089	0.0564516	0.0657328	0
52163	china	0.0719952	0.0302962	0.0278427	0.0200065	0.0219007	0.0158913	0.011629	0.0330916	0.00985543	0.0708812	0.518769	0.523124	0.441193	0.398721	0.352636	0.365627	0.382859	0.543867	0.482626	0.501756	0.138781	0.057914	0.0631078	0.0501766	0.0621058	0.0434633	0.030374	0.0608451	0.0204204	0.141266	0
52165	china	0.0439192	0.0787712	0.0653082	0.0588625	0.0564892	0.0591459	0.0687165	0.0506847	0.0448195	0.0447042	0.977351	0.913988	0.921612	0.962472	0.9593	0.952748	0.96659	0.974363	0.987838	0.988503	0.044937	0.086184	0.070863	0.0611576	0.0588858	0.0620793	0.0710916	0.0520184	0.0453713	0.0452242	0
52167	china	0.0209041	0.0202291	0.0281223	0.0365491	0.0318564	0.02296	0.0470568	0.0473236	0.0443103	0.022895	0.735306	0.593949	0.66855	0.713807	0.706019	0.709877	0.72788	0.712928	0.735651	0.751801	0.0284292	0.0340586	0.0420646	0.051203	0.0451212	0.0323437	0.0646492	0.0663792	0.0602328	0.0304535	0
52169	china	0.00470998	0.0133659	0.02001	0.0171437	0.0163085	0.0165544	0.015985	0.0208634	0.00757376	0.00510233	0.89532	0.90574	0.891563	0.953073	0.946061	0.967187	0.948402	0.950046	0.909454	0.89081	0.00526066	0.0147569	0.0224438	0.0179878	0.0172383	0.017116	0.0168547	0.0219604	0.00832781	0.00572774	0
52173	china	0.0420016	0.074266	0.0470917	0.0442965	0.048508	0.0366483	0.0393212	0.0532691	0.0426329	0.0443128	0.839254	0.578521	0.696889	0.854911	0.825614	0.846501	0.886947	0.865902	0.847119	0.828472	0.0500464	0.128372	0.0675741	0.0518142	0.0587538	0.0432938	0.0443332	0.0615186	0.050327	0.0534874	0
52175	china	0.000594885	0.00351642	0.0033535	0.00181329	0.00190667	0.00209494	0.00145711	0.00177196	0.00130368	0.00077678	0.954728	0.897384	0.905621	0.884071	0.902735	0.888125	0.861733	0.881556	0.906846	0.917243	0.000623093	0.00391853	0.00370298	0.00205107	0.0021121	0.00235883	0.00169091	0.00201003	0.0014376	0.000846863	1
52183	china	0.00256639	0.00157298	0.00265906	0.00425447	0.00483024	0.00411064	0.00333206	0.00473857	0.00293826	0.00348574	0.929275	0.837757	0.850271	0.902143	0.867282	0.899121	0.895575	0.956134	0.982108	0.967925	0.00276171	0.0018776	0.00312731	0.00471596	0.00556941	0.00457185	0.00372058	0.00495596	0.00299179	0.00360126	0
52185	china	0.0117884	0.0462955	0.0459968	0.0291402	0.029063	0.0510858	0.0180881	0.0106278	0.0150993	0.013152	0.857546	0.86407	0.82989	0.81785	0.734354	0.842292	0.863385	0.872129	0.901788	0.858941	0.0137467	0.0535784	0.0554252	0.0356303	0.0395763	0.060651	0.0209502	0.012186	0.0167438	0.0153118	0
52187	china	0.0062707	0.0391738	0.0351827	0.0373922	0.0400228	0.0487645	0.0367885	0.025778	0.0224526	0.0153294	0.981211	0.653041	0.570162	0.745144	0.63833	0.677724	0.774949	0.873168	0.921538	0.960389	0.00639078	0.0599868	0.0617065	0.0501812	0.0626992	0.0719534	0.0474722	0.0295224	0.0243643	0.0159617	1
52189	china	0.0305167	0.0443898	0.0438834	0.0391281	0.0383973	0.0408495	0.0400869	0.0369839	0.0388035	0.0367182	0.937982	0.674793	0.665541	0.793292	0.730264	0.81786	0.834688	0.798571	0.866509	0.884014	0.0325344	0.0657828	0.0659363	0.0493237	0.0525801	0.0499469	0.0480262	0.0463127	0.0447814	0.0415358	0
52191	china	0.00102574	0.0671692	0.0622544	0.0218978	0.0328652	0.0249298	0.0144971	0.00796483	0.000928057	0.000963443	0.96676	0.914446	0.930531	0.963465	0.941484	0.959359	0.975335	0.992149	0.966106	0.952898	0.00106101	0.0734535	0.066902	0.0227281	0.0349079	0.0259859	0.0148637	0.00802786	0.000960616	0.00101107	0
52193	china	0.0211592	0.00874458	0.0116287	0.0156714	0.0149412	0.01372	0.010086	0.0276655	0.0235531	0.0212645	0.842057	0.538045	0.587182	0.647749	0.652067	0.618823	0.657809	0.673363	0.656282	0.842943	0.0251279	0.0162525	0.0198043	0.0241937	0.0229137	0.022171	0.0153327	0.0410856	0.0358887	0.0252265	1
52195	china	0.000273236	0.00297921	0.00577819	0.00158726	0.00181837	0.00147263	0.00179047	0.00113884	0.00108782	0.000394337	0.403935	0.401327	0.453857	0.493267	0.447749	0.458894	0.542216	0.554406	0.480185	0.437574	0.000676435	0.00742339	0.0127313	0.00321785	0.00406115	0.00320908	0.00330214	0.00205417	0.00226542	0.00090119	0
52197	china	0.00138847	0.0062219	0.00498104	0.00223294	0.00199201	0.00136934	0.00336198	0.00227301	0.00325153	0.00165461	0.982647	0.832008	0.898849	0.919624	0.877878	0.904015	0.951358	0.951675	0.961347	0.970657	0.00141299	0.00747818	0.00554158	0.0024281	0.00226912	0.00151474	0.00353388	0.00238843	0.00338227	0.00170463	0
52199	china	0.0166097	0.0480711	0.0502914	0.0287066	0.0180612	0.0328856	0.0387066	0.0277583	0.0265502	0.023696	0.45165	0.570227	0.414614	0.427468	0.325137	0.453344	0.479021	0.491124	0.467637	0.410023	0.0367756	0.0843016	0.121297	0.067155	0.0555496	0.07254	0.0808036	0.0565199	0.0567753	0.0577917	0
52201	china	0.0692864	0.155524	0.161048	0.111185	0.102988	0.111536	0.134198	0.0959708	0.0578325	0.0947896	0.971175	0.864208	0.933442	0.939093	0.90877	0.923548	0.966925	0.973187	0.976647	0.972436	0.0713428	0.179961	0.172531	0.118396	0.113327	0.120769	0.138788	0.098615	0.0592154	0.0974764	0
52203	china	0.0776465	0.0921125	0.0968471	0.0688156	0.0750608	0.0715915	0.0618511	0.0647028	0.0377801	0.0693788	0.550688	0.864715	0.921688	0.81346	0.865831	0.830852	0.805999	0.724239	0.599811	0.575834	0.140999	0.106524	0.105076	0.0845961	0.0866922	0.0861664	0.0767384	0.0893391	0.0629868	0.120484	0
52209	china	0.00251785	0.00147141	0.00288439	0.00601116	0.00575373	0.00962548	0.00413672	0.00257792	0.00033465	0.00101405	0.917566	0.831973	0.892974	0.917589	0.933551	0.915116	0.894922	0.918591	0.916067	0.935859	0.00274406	0.00176858	0.0032301	0.00655104	0.00616327	0.0105183	0.00462243	0.00280638	0.000365311	0.00108355	0
52213	china	0.109108	0.0535334	0.07172	0.139568	0.14143	0.167768	0.111054	0.134027	0.101317	0.107083	0.957112	0.587894	0.653155	0.844492	0.750879	0.824797	0.893962	0.951777	0.945821	0.954797	0.113997	0.0910596	0.109805	0.165269	0.188353	0.203406	0.124227	0.140817	0.10712	0.112153	1
52215	china	0.00681791	0.0516237	0.063351	0.0358661	0.0431266	0.0250462	0.0281176	0.0490535	0.0684435	0.0104538	0.953058	0.444509	0.547525	0.739666	0.616132	0.706764	0.82897	0.89266	0.939973	0.959272	0.00715372	0.116136	0.115704	0.0484896	0.0699958	0.0354379	0.0339187	0.0549521	0.0728143	0.0108976	1
52217	china	0.00387636	0.053462	0.0473306	0.0500207	0.0716768	0.0524563	0.041614	0.018016	0.00898896	0.00487874	0.98822	0.882171	0.877795	0.950733	0.917597	0.965694	0.968371	0.965087	0.980955	0.985223	0.00392257	0.0606027	0.0539199	0.0526128	0.0781135	0.0543198	0.0429732	0.0186677	0.00916348	0.00495191	0
52219	china	0.138839	0.141245	0.220102	0.179138	0.177691	0.162905	0.157422	0.230459	0.189986	0.0903366	0.958149	0.854204	0.895199	0.942657	0.949105	0.935459	0.944473	0.940243	0.938752	0.944426	0.144904	0.165352	0.245869	0.190035	0.187219	0.174144	0.166677	0.245105	0.202381	0.0956524	1
52221	china	0.000946671	0.0453034	0.0471521	0.0229644	0.0312963	0.026087	0.0104036	0.0170036	0.0192697	0.000946671	0.983907	0.813769	0.818281	0.938526	0.884617	0.967395	0.953752	0.981877	0.987478	0.983907	0.000962155	0.055671	0.0576234	0.0244686	0.0353784	0.0269662	0.0109081	0.0173175	0.019514	0.000962155	0
52223	china	0.00512821	0.0200771	0.02942	0.0140313	0.0151341	0.00913089	0.00651866	0.0293293	0.0152399	0.00623908	0.971892	0.740699	0.794745	0.84956	0.8466	0.814019	0.820019	0.948704	0.968245	0.980033	0.00527652	0.0271056	0.0370182	0.0165159	0.0178763	0.011217	0.0079494	0.0309152	0.0157397	0.00636619	0
52225	china	0.0222673	0.0679469	0.0299018	0.028413	0.0345812	0.034111	0.0191954	0.0223659	0.0273184	0.0212131	0.428144	0.71413	0.518284	0.419279	0.458876	0.450521	0.369043	0.377097	0.426423	0.395558	0.0520089	0.0951465	0.0576939	0.0677664	0.0753607	0.0757145	0.052014	0.0593108	0.0640641	0.0536283	0
52227	china	0.000280715	0.0589725	0.0498851	0.0488505	0.0562374	0.0543915	0.0467695	0.0286373	0.0258605	0.000319795	0.987928	0.604395	0.714806	0.716063	0.729867	0.742845	0.689645	0.68208	0.81153	0.986247	0.000284145	0.0975729	0.0697883	0.068221	0.0770516	0.0732206	0.0678168	0.0419852	0.0318664	0.000324255	1
52229	china	0.0702185	0.0707964	0.0668452	0.0775282	0.0731741	0.0913978	0.0753331	0.0676684	0.108648	0.0748048	0.692216	0.593512	0.604804	0.612538	0.600112	0.606617	0.64184	0.605579	0.632042	0.638747	0.10144	0.119284	0.110524	0.126569	0.121934	0.150668	0.11737	0.111742	0.171901	0.117112	1
52231	china	0.0351915	0.0725636	0.0761454	0.0563097	0.0609812	0.0557334	0.0495616	0.0586318	0.0503002	0.0414753	0.95381	0.866098	0.920032	0.915473	0.924722	0.902037	0.912255	0.923086	0.934553	0.937453	0.0368957	0.0837823	0.0827638	0.0615089	0.0659454	0.0617861	0.0543286	0.0635172	0.0538227	0.0442425	0
52237	china	0.0636371	0.0119343	0.0293437	0.0909576	0.0613977	0.0887117	0.102726	0.115334	0.0866616	0.0932674	0.864239	0.558068	0.578717	0.670507	0.602272	0.659534	0.69483	0.736097	0.758273	0.824183	0.0736337	0.021385	0.0507048	0.135655	0.101943	0.134507	0.147843	0.156683	0.114288	0.113163	0
52239	china	0.00629381	0.0554603	0.0767469	0.0273136	0.0366986	0.0288273	0.0274619	0.0080736	0.00540187	0.00703024	0.75869	0.492521	0.639537	0.764464	0.706291	0.77533	0.803065	0.802998	0.84156	0.775237	0.00829563	0.112605	0.120004	0.0357291	0.0519596	0.0371806	0.0341963	0.0100543	0.00641888	0.0090685	1
52241	china	0.0181668	0.0101748	0.00846206	0.00583049	0.00582754	0.00593699	0.00573897	0.00580621	0.0125951	0.0161063	0.790674	0.707373	0.717401	0.740957	0.675943	0.735444	0.793841	0.775482	0.775906	0.776271	0.0229763	0.0143839	0.0117954	0.00786886	0.00862135	0.00807265	0.00722937	0.00748723	0.0162327	0.0207484	1
52243	china	0.00577657	0.0241104	0.0153448	0.00780349	0.0125749	0.00622455	0.0058766	0.00615556	0.00557532	0.0067049	0.612413	0.527991	0.614053	0.6091	0.615268	0.624179	0.598221	0.597506	0.638069	0.623286	0.00943247	0.0456645	0.0249893	0.0128115	0.0204381	0.00997238	0.00982346	0.0103021	0.00873779	0.0107573	0
52245	china	0.0236637	0.0212581	0.0123923	0.011392	0.0128954	0.0104829	0.0115746	0.0104499	0.0129296	0.013611	0.695383	0.686272	0.663338	0.669223	0.61434	0.620332	0.705159	0.750392	0.782718	0.74483	0.0340297	0.0309761	0.0186817	0.0170227	0.0209906	0.0168988	0.0164141	0.013926	0.0165189	0.018274	1
52247	china	0.0779783	0.0736843	0.0811588	0.0863184	0.0799447	0.100274	0.0793359	0.0854588	0.112163	0.0695554	0.887856	0.715355	0.832233	0.796598	0.784445	0.786924	0.787664	0.837024	0.852491	0.869168	0.0878277	0.103004	0.0975193	0.108359	0.101912	0.127426	0.100723	0.102098	0.131571	0.0800253	0
52249	china	0.0528016	0.0738443	0.0602445	0.0791893	0.0634402	0.072222	0.0993578	0.0895505	0.074234	0.0520346	0.805269	0.871225	0.767603	0.842343	0.777435	0.829752	0.896336	0.89738	0.892895	0.8037	0.0655701	0.0847591	0.0784839	0.0940108	0.081602	0.0870405	0.110849	0.099791	0.0831386	0.0647438	1
52251	china	0.0112072	0.0680608	0.055284	0.0391454	0.0454031	0.0377041	0.0357832	0.0361062	0.0220279	0.0162455	0.954788	0.855302	0.869054	0.904605	0.916871	0.891687	0.893505	0.916304	0.926549	0.930682	0.0117379	0.0795752	0.0636139	0.0432734	0.0495197	0.042284	0.0400481	0.0394042	0.0237741	0.0174555	0
52253	china	0.0234281	0.0428345	0.0435759	0.0393337	0.0438608	0.0401003	0.035467	0.0374182	0.0403279	0.0474646	0.872849	0.611422	0.723765	0.753493	0.715432	0.707194	0.765561	0.834045	0.865651	0.882793	0.026841	0.0700571	0.0602072	0.0522018	0.0613068	0.0567034	0.0463281	0.0448635	0.0465868	0.0537663	0
52255	china	0.016345	0.0402836	0.0584461	0.0512954	0.0519355	0.052819	0.0522445	0.0472945	0.0406106	0.0219186	0.906905	0.740015	0.850557	0.857603	0.872311	0.892317	0.814383	0.840932	0.913292	0.891672	0.0180229	0.0544362	0.0687151	0.0598125	0.0595377	0.0591931	0.0641522	0.0562406	0.0444662	0.0245815	1
52257	china	0.0937408	0.0787448	0.102739	0.0905078	0.098028	0.0937139	0.0882631	0.0817211	0.0784644	0.085284	0.974115	0.571381	0.737677	0.886921	0.836179	0.885047	0.907517	0.921135	0.946349	0.964052	0.0962318	0.137815	0.139274	0.102047	0.117233	0.105886	0.0972579	0.0887178	0.0829128	0.0884641	1
52259	china	0.0933909	0.0492296	0.0628679	0.074881	0.0720693	0.0673214	0.0749295	0.0861416	0.0718159	0.0861709	0.956392	0.718351	0.864559	0.939178	0.939831	0.95079	0.932492	0.932871	0.942951	0.957904	0.0976492	0.0685314	0.0727167	0.0797303	0.0766832	0.0708057	0.0803541	0.0923404	0.0761608	0.0899578	1
52261	china	0.0360538	0.0678986	0.076135	0.088371	0.0902575	0.101397	0.096831	0.0623454	0.0710275	0.0668825	0.977512	0.61747	0.64826	0.779666	0.69743	0.750836	0.815705	0.874406	0.902456	0.952447	0.0368832	0.109963	0.117445	0.113345	0.129414	0.135045	0.118708	0.0713002	0.0787046	0.0702217	1
52263	china	0.0185523	0.0296109	0.0420354	0.020464	0.0342248	0.021095	0.0114212	0.0105884	0.0104508	0.00518002	0.845538	0.911828	0.888728	0.897962	0.865591	0.887884	0.927747	0.922566	0.94256	0.879152	0.0219415	0.0324742	0.0472983	0.0227894	0.0395393	0.0237587	0.0123107	0.0114771	0.0110877	0.00589206	1
52265	china	0.00367477	0.0464488	0.0459299	0.0256403	0.0292925	0.0206332	0.0219618	0.0306847	0.0129419	0.00310426	0.980133	0.915461	0.915694	0.932694	0.933055	0.932544	0.939744	0.925275	0.950315	0.961927	0.00374926	0.0507382	0.0501586	0.0274905	0.0313942	0.0221257	0.02337	0.0331627	0.0136185	0.00322713	1
52267	china	0.019957	0.0183085	0.0140519	0.0122361	0.0162003	0.0119301	0.0123392	0.00665354	0.0096298	0.0304411	0.897235	0.92206	0.926816	0.919789	0.925242	0.90129	0.925717	0.929284	0.919353	0.905609	0.0222428	0.0198561	0.0151615	0.0133032	0.0175092	0.0132367	0.0133293	0.00715986	0.0104745	0.033614	0
52269	china	0.0869206	0.0483723	0.0440085	0.0435211	0.0296079	0.0429691	0.0540263	0.0490349	0.061541	0.0854282	0.924887	0.539954	0.520471	0.601375	0.543215	0.556244	0.618095	0.698079	0.749893	0.842022	0.0939797	0.089586	0.0845552	0.0723694	0.0545049	0.0772485	0.0874077	0.0702426	0.0820664	0.101456	1
52271	china	0.0979058	0.0699123	0.0654724	0.100504	0.0929378	0.113338	0.0868986	0.110376	0.0987588	0.0860151	0.970844	0.789417	0.85944	0.97549	0.956484	0.9774	0.987321	0.986695	0.963301	0.94282	0.100846	0.0885619	0.0761803	0.103029	0.097166	0.115958	0.0880145	0.111864	0.102521	0.0912317	0
52273	china	0.0246107	0.0573829	0.065189	0.0405553	0.0488996	0.0433934	0.0346457	0.034204	0.0318171	0.0185926	0.859308	0.747818	0.78649	0.82747	0.804766	0.835579	0.840084	0.831087	0.832393	0.830472	0.0286401	0.0767338	0.082886	0.0490112	0.0607625	0.0519321	0.0412407	0.0411557	0.0382236	0.0223881	0
52275	china	0.144204	0.0769643	0.10451	0.118207	0.103522	0.115482	0.133838	0.121543	0.121674	0.112042	0.680458	0.545403	0.550626	0.638903	0.636962	0.627898	0.6438	0.647904	0.659957	0.686703	0.211922	0.141115	0.189803	0.185016	0.162525	0.183919	0.207888	0.187594	0.184367	0.163159	0
52277	china	0.109737	0.0663698	0.0844386	0.0903998	0.0753073	0.0870113	0.0963828	0.105558	0.0941593	0.0926505	0.660226	0.585928	0.590538	0.636767	0.603425	0.64206	0.657708	0.647858	0.635538	0.607501	0.166212	0.113273	0.142986	0.141967	0.1248	0.135519	0.146543	0.162934	0.148157	0.152511	0
52279	china	0.105239	0.0457026	0.0572911	0.064302	0.0637125	0.0649424	0.066215	0.0622596	0.0857863	0.114179	0.781288	0.659521	0.650503	0.74341	0.699496	0.737078	0.771325	0.772112	0.789396	0.779005	0.134699	0.0692967	0.088072	0.0864959	0.0910835	0.0881079	0.0858458	0.0806354	0.108673	0.14657	0
52281	china	0.0163905	0.00739293	0.00831297	0.0211999	0.0138197	0.0280485	0.0289591	0.0152407	0.00731597	0.0176453	0.840821	0.702328	0.699608	0.715704	0.709667	0.709124	0.724521	0.720175	0.74678	0.826824	0.0194934	0.0105263	0.0118823	0.0296211	0.0194735	0.0395537	0.03997	0.0211626	0.00979668	0.021341	0
52283	china	0.05512	0.0110995	0.0152032	0.0146032	0.0157593	0.0161695	0.0147146	0.0111595	0.0151875	0.037672	0.752277	0.726506	0.736794	0.756148	0.708013	0.757915	0.794902	0.774181	0.822896	0.762369	0.0732709	0.015278	0.0206342	0.0193126	0.0222585	0.0213341	0.0185112	0.0144145	0.0184561	0.0494144	0
52285	china	0.0426986	0.0158675	0.0195508	0.0249868	0.0234055	0.0262291	0.0240925	0.0265068	0.037692	0.0350412	0.750488	0.653814	0.65158	0.73656	0.722648	0.759456	0.736944	0.726982	0.76262	0.74761	0.0568945	0.0242691	0.0300053	0.0339236	0.0323885	0.0345368	0.0326925	0.0364614	0.0494244	0.0468709	0
52287	china	0.0722242	0.0663986	0.0750308	0.0810969	0.103276	0.0843484	0.0748647	0.0590572	0.0608453	0.0598215	0.757151	0.462747	0.425935	0.502421	0.440643	0.435924	0.526599	0.619491	0.7002	0.711179	0.0953895	0.143488	0.176156	0.161412	0.234375	0.193493	0.142166	0.0953318	0.086897	0.0841159	0
52289	china	0.161603	0.0453334	0.0454482	0.0768256	0.0729212	0.0709989	0.0641015	0.104743	0.103138	0.137067	0.919777	0.78563	0.786519	0.796319	0.838807	0.777	0.770895	0.788976	0.846488	0.883047	0.175698	0.0577032	0.057784	0.096476	0.0869344	0.0913757	0.0831521	0.132758	0.121843	0.15522	0
52291	china	0.0966923	0.0834982	0.0696723	0.082685	0.0755515	0.0862168	0.0806734	0.0884167	0.097	0.112759	0.905763	0.64694	0.654699	0.758569	0.717379	0.740218	0.768787	0.808967	0.838007	0.857895	0.106752	0.129067	0.106419	0.109001	0.105316	0.116475	0.104936	0.109296	0.115751	0.131437	0
52295	china	0.0561389	0.0177065	0.0193889	0.0195057	0.0179581	0.0200805	0.0200083	0.0202789	0.0265353	0.0484874	0.733653	0.532313	0.529645	0.604934	0.573344	0.577415	0.615963	0.667086	0.727359	0.755738	0.0765198	0.0332634	0.0366073	0.0322444	0.0313217	0.0347766	0.032483	0.0303993	0.0364817	0.064159	1
52311	china	0.0613288	0.0584491	0.0725338	0.0848068	0.0863934	0.0808339	0.07695	0.0971925	0.0709958	0.0700704	0.99211	0.820296	0.870376	0.88867	0.855937	0.873634	0.91066	0.935359	0.974734	0.989628	0.0618166	0.0712537	0.0833361	0.0954312	0.100934	0.0925261	0.0844991	0.103909	0.0728361	0.0708048	1
52315	china	0.0261683	0.0611536	0.0423322	0.0234963	0.0272981	0.0162227	0.0189249	0.0314558	0.0314728	0.0261168	0.768366	0.683501	0.72948	0.810358	0.768373	0.79248	0.836318	0.860349	0.865603	0.768339	0.0340571	0.0894711	0.0580306	0.028995	0.0355271	0.0204708	0.0226288	0.0365617	0.0363594	0.0339913	1
52319	china	0.0291309	0.0194528	0.0122255	0.016335	0.0113402	0.0176734	0.0216119	0.0160295	0.0147608	0.0270651	0.71306	0.279225	0.320968	0.432399	0.372719	0.413689	0.476024	0.498415	0.467919	0.672225	0.0408534	0.0696672	0.0380894	0.0377777	0.0304257	0.0427215	0.0454009	0.0321609	0.0315457	0.0402619	1
52321	china	0.00318704	0.0155678	0.0178272	0.00846653	0.01	0.00865683	0.00878983	0.00548964	0.00327568	0.00334961	0.139533	0.321057	0.322868	0.355945	0.371016	0.386108	0.369977	0.275796	0.157106	0.141574	0.0228408	0.0484891	0.0552151	0.0237861	0.026953	0.0224207	0.0237578	0.0199047	0.0208502	0.0236597	0
52325	china	0.0573942	0.0540281	0.0515232	0.0781051	0.0816048	0.0751834	0.0897515	0.0646727	0.0580391	0.0539886	0.895375	0.79426	0.815505	0.857055	0.809408	0.855425	0.871632	0.906763	0.94616	0.894027	0.0641008	0.0680232	0.0631795	0.0911319	0.10082	0.0878901	0.10297	0.0713226	0.0613418	0.0603881	1
52333	china	0.187778	0.0797845	0.0614694	0.081227	0.0909849	0.0562389	0.0727488	0.11063	0.225889	0.199002	0.873323	0.824589	0.792887	0.78218	0.801878	0.774842	0.730995	0.822306	0.865582	0.856171	0.215015	0.0967567	0.0775261	0.103847	0.113465	0.0725811	0.0995203	0.134537	0.260968	0.232433	0
52335	china	0.124106	0.0440918	0.0441272	0.0413983	0.0315507	0.0278858	0.0317023	0.0847871	0.110343	0.115078	0.495378	0.256014	0.209007	0.220682	0.186942	0.201008	0.235853	0.278402	0.395626	0.480022	0.250528	0.172224	0.211127	0.187593	0.168772	0.13873	0.134415	0.304549	0.278907	0.239735	0
52337	china	0.00963339	0.0345051	0.0341062	0.0456719	0.054682	0.0492294	0.0494846	0.0304395	0.0190444	0.0111821	0.904252	0.243539	0.357314	0.658113	0.503147	0.607581	0.725161	0.781705	0.834309	0.881092	0.0106534	0.141682	0.0954515	0.0693983	0.10868	0.0810252	0.0682394	0.0389399	0.0228266	0.0126912	0
52339	china	0.0240182	0.0411527	0.0503233	0.0384856	0.0566557	0.0419258	0.0261378	0.027271	0.0312974	0.0362203	0.928081	0.758234	0.763125	0.773644	0.784249	0.74507	0.755094	0.811488	0.875201	0.906659	0.0258794	0.0542744	0.0659437	0.0497458	0.072242	0.056271	0.0346154	0.0336062	0.0357602	0.0399492	1
52341	china	0.00738758	0.00384396	0.00353463	0.00289629	0.0072013	0.00175675	0.000391859	0.000214185	0.00850769	0.00862807	0.210867	0.0464956	0.0454713	0.0462298	0.0615713	0.0214478	0.0270886	0.0805519	0.142345	0.223459	0.0350343	0.0826735	0.0777332	0.0626499	0.116959	0.0819081	0.0144658	0.00265897	0.0597679	0.0386114	0
52343	china	0.0276288	0.0608482	0.0534362	0.0421979	0.0405267	0.0414297	0.0431964	0.0441833	0.0361518	0.02967	0.911254	0.853572	0.835612	0.908279	0.884296	0.887584	0.919312	0.951516	0.951586	0.927075	0.0303196	0.0712865	0.0639486	0.0464592	0.0458294	0.046677	0.0469877	0.0464347	0.0379911	0.0320038	0
52349	china	0.00513371	0.00740775	0.00778226	0.0104558	0.00828215	0.00757401	0.0115127	0.0147006	0.0174169	0.00701664	0.535168	0.483255	0.481466	0.597077	0.592521	0.605875	0.608172	0.581748	0.529315	0.536196	0.0095927	0.0153288	0.0161637	0.0175117	0.0139778	0.0125009	0.01893	0.0252696	0.0329046	0.013086	0
52367	china	0.00129027	0.00632341	0.00657763	0.002687	0.0020575	0.00247305	0.00333502	0.00309102	0.00165193	0.0014582	0.768049	0.396958	0.462094	0.789256	0.74979	0.795035	0.824772	0.796337	0.762662	0.817482	0.00167994	0.0159297	0.0142344	0.00340447	0.0027441	0.00311063	0.00404356	0.00388155	0.00216601	0.00178378	0
52371	china	0.00498139	0.00247606	0.00182395	0.00254524	0.00208402	0.00331916	0.00239549	0.00237848	0.00202653	0.00679054	0.297022	0.376297	0.446162	0.516969	0.506261	0.543747	0.49338	0.525078	0.431032	0.369823	0.0167711	0.00658008	0.00408809	0.00492339	0.0041165	0.00610424	0.00485527	0.00452977	0.00470157	0.0183616	1
52373	china	0.000766724	0.00314292	0.00221069	0.00343692	0.00124894	0.00176856	0.00541128	0.00567225	0.00187032	0.00103416	0.815848	0.683939	0.691345	0.759006	0.69964	0.754667	0.772681	0.816681	0.824862	0.829529	0.000939788	0.00459532	0.00319766	0.00452819	0.00178512	0.0023435	0.00700325	0.00694549	0.00226744	0.00124669	1
52375	china	0.00410863	0.00441996	0.0104635	0.00906576	0.00965527	0.00569323	0.00607266	0.0159945	0.0120832	0.00351754	0.9705	0.671031	0.831502	0.903027	0.88099	0.904814	0.909422	0.925798	0.920103	0.966173	0.00423352	0.00658682	0.0125839	0.0100393	0.0109596	0.00629215	0.0066775	0.0172764	0.0131325	0.00364069	1
52377	china	0.00156414	0.00109161	0.00414068	0.00207928	0.0045646	0.0011971	0.00166191	0.000689355	0.000709935	0.00181553	0.573445	0.540738	0.508296	0.45645	0.438274	0.444668	0.479063	0.466135	0.456578	0.489547	0.00272763	0.00201873	0.00814621	0.00455533	0.010415	0.00269212	0.00346909	0.00147888	0.0015549	0.0037086	0
52379	china	0.000194571	0.000513018	0.000422337	0.000329256	0.000317739	0.000379513	0.000320911	0.000287639	0.000119026	0.000201792	0.060948	0.216304	0.146475	0.0908749	0.130816	0.097752	0.0727594	0.0397172	0.0403797	0.0810767	0.00319242	0.00237174	0.00288334	0.00362317	0.00242891	0.00388241	0.00441059	0.00724218	0.00294768	0.0024889	1
52385	china	0.00430088	0.0165321	0.0177806	0.0135702	0.0146837	0.0152006	0.0105281	0.0137521	0.00545717	0.00622944	0.966202	0.824097	0.86617	0.899257	0.89523	0.886789	0.891106	0.925216	0.950129	0.955574	0.00445132	0.0200609	0.0205278	0.0150905	0.0164022	0.0171411	0.0118147	0.0148636	0.0057436	0.00651905	0
52387	china	0.00210853	0.0209102	0.012367	0.00770753	0.0114954	0.00755757	0.00494855	0.00534701	0.00466076	0.0021018	0.637867	0.578481	0.536886	0.615644	0.628924	0.617558	0.607865	0.60176	0.519379	0.601871	0.00330559	0.0361467	0.0230347	0.0125195	0.0182779	0.0122378	0.00814087	0.00888561	0.00897372	0.00349211	1
52389	china	0.00516605	0.0183482	0.0136518	0.0246918	0.0342625	0.0319374	0.0230685	0.00650209	0.00495494	0.00387936	0.872653	0.796432	0.725007	0.760254	0.760428	0.738709	0.766699	0.777833	0.776473	0.840293	0.00591993	0.023038	0.0188299	0.0324784	0.0450569	0.043234	0.0300881	0.00835924	0.00638134	0.00461668	0
52391	china	0.00942373	0.00365108	0.00394249	0.00540459	0.00476155	0.00465542	0.00494269	0.00753623	0.00791529	0.0098983	0.961125	0.912989	0.961107	0.970099	0.971001	0.973253	0.969346	0.966233	0.952136	0.944118	0.00980489	0.00399904	0.00410203	0.00557118	0.00490376	0.00478336	0.00509899	0.00779959	0.00831319	0.0104842	0
52393	china	0.00986989	0.00962043	0.00928615	0.00769622	0.00952588	0.00475539	0.00693988	0.00964666	0.0172552	0.0082618	0.780653	0.654666	0.708574	0.683118	0.658423	0.66767	0.677006	0.739684	0.724241	0.747698	0.0126431	0.0146952	0.0131054	0.0112663	0.0144677	0.00712236	0.0102508	0.0130416	0.0238253	0.0110497	0
52423	china	0.0847964	0.126951	0.126226	0.0834272	0.0860881	0.0748349	0.0862202	0.0868574	0.126186	0.0822015	0.949972	0.72475	0.78533	0.859348	0.827665	0.810694	0.871669	0.933353	0.964736	0.94894	0.0892619	0.175165	0.16073	0.097082	0.104013	0.0923097	0.0989139	0.0930595	0.130798	0.0866246	1
52457	china	0.00438799	0.00434478	0.00270325	0.00397517	0.00422164	0.00707397	0.00192597	0.00172678	0.00253195	0.00702641	0.0787352	0.107081	0.122351	0.0735841	0.0833207	0.0689875	0.0713483	0.0672583	0.0905841	0.0870406	0.055731	0.0405746	0.0220943	0.0540222	0.0506674	0.10254	0.0269939	0.0256739	0.0279513	0.0807256	0
52459	china	0.0918874	0.0926655	0.0974669	0.103159	0.106088	0.0874326	0.125408	0.0938537	0.122711	0.0794869	0.834069	0.859613	0.848104	0.857079	0.866511	0.853664	0.84785	0.85644	0.845026	0.826096	0.110168	0.107799	0.114923	0.120361	0.122431	0.10242	0.147913	0.109586	0.145216	0.0962199	1
52461	china	0.0275294	0.0377732	0.0376783	0.0365061	0.0541373	0.0376218	0.022248	0.0267299	0.0394332	0.019598	0.87892	0.856389	0.814918	0.823402	0.804388	0.81053	0.834503	0.853401	0.838426	0.849371	0.0313218	0.0441075	0.0462356	0.0443356	0.0673025	0.0464163	0.0266601	0.0313216	0.0470324	0.0230735	0
52463	china	0.004554	0.00565862	0.00632958	0.0126037	0.0155916	0.0144407	0.0126846	0.00554201	0.00115326	0.00475991	0.691533	0.253547	0.312052	0.398552	0.393617	0.432197	0.401258	0.357716	0.351142	0.574783	0.00658536	0.0223179	0.0202837	0.0316237	0.039611	0.0334122	0.0316121	0.0154928	0.00328431	0.00828124	1
52465	china	0.0187273	0.0343727	0.034371	0.0240162	0.0294876	0.0176675	0.0268661	0.021367	0.0112968	0.0168132	0.870846	0.810516	0.871988	0.801041	0.839019	0.829883	0.762795	0.765558	0.802151	0.817344	0.0215048	0.0424084	0.0394168	0.0299813	0.0351453	0.0212892	0.0352206	0.0279104	0.0140831	0.0205705	0
52471	china	0.000987102	0.0273307	0.00668147	0.00280763	0.00302713	0.00343306	0.00363908	0.000489519	0.000451247	0.00065331	0.117922	0.225425	0.202278	0.214242	0.237503	0.232017	0.201535	0.164348	0.112214	0.104415	0.00837081	0.12124	0.033031	0.013105	0.0127456	0.0147966	0.0180568	0.00297854	0.0040213	0.00625686	0
52473	china	0.024784	0.0436794	0.0435748	0.0314611	0.0296018	0.0292666	0.0327583	0.0345905	0.0281772	0.0218633	0.87574	0.703026	0.781736	0.849475	0.822112	0.848612	0.870308	0.859733	0.853547	0.855099	0.0283006	0.0621305	0.055741	0.037036	0.036007	0.0344876	0.0376399	0.040234	0.0330118	0.0255682	0
52475	china	0.0111653	0.0356431	0.0430282	0.023325	0.0349503	0.0242627	0.0165624	0.00971746	0.00820313	0.0145301	0.768794	0.624494	0.778581	0.761987	0.759701	0.794671	0.77228	0.703371	0.637776	0.735334	0.0145231	0.0570753	0.0552649	0.0306108	0.0460053	0.0305318	0.0214461	0.0138155	0.0128621	0.0197599	0
52479	china	0.00795235	0.0334926	0.0284627	0.0134457	0.022135	0.0218779	0.00592712	0.00291142	0.00161441	0.00241508	0.032026	0.105513	0.0720731	0.0438916	0.0649278	0.0570048	0.0264934	0.0255262	0.023298	0.0254387	0.248309	0.317427	0.394914	0.306338	0.340917	0.38379	0.223721	0.114056	0.0692936	0.0949372	0
52481	china	0.0232107	0.0239105	0.0209856	0.0243954	0.0201985	0.0180813	0.0345355	0.0264609	0.0453788	0.0381116	0.332057	0.390891	0.350623	0.293463	0.319956	0.308632	0.298633	0.233694	0.27126	0.296203	0.0698996	0.0611692	0.0598524	0.0831293	0.0631289	0.0585853	0.115645	0.113229	0.167289	0.128667	0
52483	china	0.0956335	0.0551639	0.0806636	0.0913043	0.0947066	0.106945	0.0905317	0.0657765	0.0500507	0.0802239	0.902416	0.594908	0.681808	0.759567	0.714271	0.745753	0.791351	0.81045	0.817544	0.871369	0.105975	0.0927268	0.118308	0.120206	0.132592	0.143405	0.114401	0.0811605	0.0612209	0.0920666	1
52485	china	0.0326006	0.0354893	0.0547834	0.0757142	0.0702241	0.0701391	0.083264	0.0827778	0.0380303	0.0309668	0.315796	0.254223	0.330056	0.421576	0.444819	0.414118	0.430708	0.385836	0.349818	0.298891	0.103233	0.139599	0.165982	0.179598	0.157871	0.16937	0.193319	0.214541	0.108714	0.103606	0
52487	china	0.0485434	0.0810163	0.0819097	0.0542545	0.0718466	0.0546017	0.0489245	0.039204	0.0292031	0.0433117	0.855943	0.547743	0.623975	0.549385	0.580881	0.528818	0.513138	0.573836	0.615739	0.723555	0.0567134	0.147909	0.131271	0.0987549	0.123686	0.103252	0.0953437	0.0683191	0.0474277	0.0598596	1
52489	china	0.0093689	0.0250597	0.0257153	0.029017	0.0333221	0.0308739	0.0249624	0.0249806	0.0210181	0.00932712	0.591332	0.766779	0.734899	0.641918	0.673042	0.668396	0.602036	0.607816	0.58882	0.540582	0.0158437	0.0326818	0.0349917	0.0452036	0.0495097	0.0461911	0.0414632	0.041099	0.0356954	0.0172538	1
52491	china	0.0428309	0.0696643	0.0531613	0.0684005	0.0664276	0.0673754	0.0691529	0.0706959	0.0580671	0.0719358	0.914257	0.646573	0.631508	0.706393	0.676267	0.677536	0.717121	0.75537	0.784341	0.816861	0.0468478	0.107744	0.0841816	0.0968307	0.0982269	0.0994417	0.0964313	0.0935911	0.074033	0.0880637	0
52493	china	0.0694584	0.0310095	0.0518326	0.0455983	0.0490854	0.0458645	0.0430447	0.0441345	0.0597174	0.0588604	0.910785	0.573933	0.710744	0.833278	0.814588	0.833	0.846181	0.840725	0.844767	0.858538	0.0762621	0.0540298	0.0729273	0.0547216	0.0602579	0.0550595	0.0508694	0.0524958	0.0706909	0.0685589	0
52495	china	0.0670644	0.0585486	0.0945092	0.076006	0.0690794	0.0762762	0.0938305	0.0654793	0.0815848	0.073157	0.999602	0.94881	0.953739	0.930124	0.89589	0.910165	0.961732	0.982224	0.987295	0.999439	0.0670911	0.0617073	0.0990933	0.081716	0.0771071	0.0838048	0.0975641	0.0666643	0.0826346	0.0731981	1
52497	china	0.0234315	0.0330608	0.0298823	0.0401383	0.037459	0.0383072	0.0388454	0.0472479	0.0225865	0.0289864	0.923122	0.54781	0.59705	0.761309	0.707441	0.798353	0.774705	0.77225	0.824835	0.868903	0.0253829	0.0603509	0.0500499	0.0527227	0.05295	0.0479828	0.0501421	0.0611822	0.027383	0.0333598	1
52501	china	0.0550832	0.0625209	0.058784	0.0429855	0.0475011	0.0419775	0.0417533	0.0400963	0.0377654	0.0401193	0.645286	0.614134	0.49434	0.515557	0.501506	0.500038	0.515606	0.549452	0.545903	0.564741	0.0853625	0.101803	0.118914	0.0833769	0.0947168	0.0839486	0.080979	0.072975	0.0691797	0.0710402	0
52503	china	0.0111143	0.00623856	0.00497548	0.00468164	0.00660654	0.00284585	0.00399974	0.00525181	0.0073229	0.00971528	0.762009	0.614381	0.610068	0.633436	0.627498	0.618948	0.640686	0.647114	0.682268	0.719557	0.0145856	0.0101542	0.00815561	0.00739086	0.0105284	0.00459788	0.00624289	0.00811575	0.0107332	0.0135017	0
52505	china	0.0373305	0.0487537	0.0358593	0.0458892	0.0435184	0.0459527	0.0473749	0.0469152	0.0402991	0.0401645	0.869241	0.698578	0.696321	0.794187	0.765813	0.804484	0.796263	0.812106	0.857139	0.852628	0.0429461	0.0697899	0.0514983	0.0577813	0.0568264	0.0571208	0.0594965	0.0577698	0.0470158	0.0471068	0
52507	china	0.0424492	0.0354474	0.0544601	0.083848	0.0880827	0.0797871	0.0822741	0.0850863	0.0717641	0.0452504	0.656644	0.680619	0.692283	0.734291	0.741074	0.736154	0.735147	0.723446	0.685712	0.63293	0.0646456	0.0520811	0.0786674	0.114189	0.118858	0.108384	0.111915	0.117613	0.104656	0.0714935	1
52509	china	0.0623044	0.0378672	0.028566	0.0467149	0.0358668	0.0530264	0.0501614	0.0488146	0.0480376	0.0473405	0.687317	0.606175	0.610351	0.667882	0.646039	0.671837	0.687104	0.668873	0.663042	0.669369	0.0906488	0.0624692	0.0468025	0.0699448	0.055518	0.0789274	0.073004	0.0729804	0.0724503	0.0707241	0
52511	china	0.00646013	0.00237805	0.00391501	0.00422178	0.00383635	0.00383096	0.00566034	0.00360547	0.00494693	0.00441181	0.732739	0.558964	0.560883	0.591307	0.535216	0.588611	0.616977	0.638137	0.630865	0.62161	0.00881642	0.00425438	0.00698008	0.00713974	0.00716786	0.00650849	0.00917431	0.00565	0.0078415	0.00709739	0
52513	china	0.0913352	0.042508	0.045901	0.0572976	0.053213	0.0611995	0.059037	0.0557571	0.0534236	0.0610348	0.849755	0.763468	0.797368	0.798917	0.785369	0.8017	0.812922	0.796246	0.79251	0.796452	0.107484	0.0556774	0.0575656	0.0717192	0.0677553	0.0763372	0.0726232	0.070025	0.0674107	0.0766334	0
52515	china	0.0735565	0.0494138	0.0555659	0.0602172	0.053986	0.0599071	0.0648013	0.0642454	0.0759382	0.0599152	0.875558	0.720005	0.769883	0.859282	0.818715	0.848955	0.88024	0.906247	0.907535	0.906474	0.084011	0.0686298	0.0721744	0.0700784	0.0659399	0.0705656	0.0736178	0.0708918	0.0836752	0.0660969	0
52517	china	0.0116085	0.00163924	0.00154755	0.000995435	0.000694198	0.00104332	0.00122582	0.00105354	0.00185518	0.00830026	0.725135	0.786799	0.802567	0.79048	0.772697	0.804699	0.791081	0.795867	0.725449	0.680646	0.0160088	0.00208342	0.00192825	0.00125928	0.000898409	0.00129653	0.00154955	0.00132376	0.00255728	0.0121947	1
52519	china	0.00238089	0.00316682	0.0038269	0.00461764	0.00533264	0.00539179	0.00493028	0.00275238	0.00432964	0.00240204	0.969222	0.901156	0.887154	0.952174	0.941515	0.956682	0.950912	0.96029	0.943147	0.968044	0.0024565	0.00351418	0.00431368	0.00484958	0.0056639	0.00563593	0.00518479	0.0028662	0.00459063	0.00248134	1
52521	china	0.00601657	0.0301676	0.0188036	0.0183844	0.024333	0.0236648	0.0149453	0.00644251	0.00640349	0.00635028	0.628528	0.636017	0.589107	0.541633	0.59715	0.561565	0.532163	0.442883	0.475713	0.609763	0.00957248	0.0474321	0.0319189	0.0339426	0.0407485	0.0421409	0.028084	0.0145467	0.0134608	0.0104143	0
52525	china	0.0257877	0.059734	0.0465015	0.0359629	0.0373776	0.0362502	0.0335303	0.0362509	0.0527157	0.0350858	0.557844	0.620533	0.578131	0.533163	0.555086	0.475984	0.525155	0.58693	0.592231	0.576098	0.0462275	0.0962624	0.0804341	0.0674519	0.0673365	0.0761585	0.0638484	0.0617635	0.0890119	0.0609025	0
52527	china	0.00214283	0.000996186	0.00195904	0.000498228	0.00084349	0.000152369	0.00032204	0.000618211	0.000142592	0.000344293	0.929838	0.80191	0.710238	0.708281	0.634431	0.715476	0.746248	0.798481	0.863234	0.88449	0.00230452	0.00124227	0.00275828	0.000703433	0.00132952	0.000212962	0.000431546	0.000774233	0.000165184	0.000389257	1
52529	china	0.000461099	0.00529684	0.00310642	0.00146463	0.00157693	0.00109029	0.00175712	0.00144328	0.000300316	0.000314665	0.964014	0.844641	0.850323	0.896581	0.895671	0.886514	0.892309	0.913731	0.93934	0.962284	0.000478311	0.00627111	0.00365323	0.00163358	0.00176062	0.00122986	0.00196918	0.00157955	0.000319709	0.000326998	0
52531	china	0.00900816	0.00229351	0.00299786	0.00839284	0.00259501	0.00906696	0.0069029	0.019035	0.00275685	0.00922218	0.244221	0.479759	0.54312	0.464815	0.502336	0.469954	0.461854	0.3975	0.29325	0.205059	0.0368852	0.00478055	0.00551969	0.0180563	0.00516589	0.0192933	0.0149461	0.0478867	0.00940099	0.0449732	1
52535	china	0.0957525	0.0575535	0.0473793	0.0341942	0.0291756	0.0359459	0.033845	0.0421217	0.0808921	0.0957525	0.470987	0.505534	0.429672	0.412367	0.414846	0.41764	0.421762	0.385212	0.496365	0.470987	0.203302	0.113847	0.110268	0.0829219	0.0703287	0.0860692	0.0802467	0.109347	0.162969	0.203302	0
52537	china	0.113227	0.0371703	0.0474652	0.0582451	0.0659547	0.0540838	0.0616706	0.0486917	0.0762117	0.0896034	0.579136	0.388249	0.498461	0.524833	0.534939	0.520817	0.523441	0.517124	0.541828	0.570036	0.19551	0.0957384	0.0952235	0.110979	0.123294	0.103844	0.117818	0.0941588	0.140657	0.157189	0
52539	china	0.0364217	0.0541351	0.0366345	0.0734394	0.0456815	0.0561511	0.11059	0.108629	0.0671604	0.0375644	0.823898	0.375089	0.408455	0.487549	0.446311	0.446098	0.553702	0.551381	0.580305	0.817467	0.0442066	0.144326	0.0896904	0.15063	0.102354	0.125871	0.199728	0.197012	0.115733	0.0459522	0
52541	china	0.153185	0.0483423	0.0614488	0.0973147	0.0805658	0.0942493	0.0939959	0.143199	0.158616	0.15242	0.927489	0.53188	0.567894	0.744349	0.671433	0.754354	0.776232	0.839082	0.860453	0.926145	0.165161	0.0908896	0.108205	0.130738	0.119991	0.12494	0.121093	0.170661	0.18434	0.164575	0
52543	china	0.150881	0.079999	0.101817	0.0877997	0.0747983	0.0977008	0.0857907	0.0962004	0.113392	0.142699	0.833421	0.768936	0.631497	0.686539	0.596654	0.662883	0.753308	0.772068	0.777261	0.774293	0.181038	0.104039	0.161231	0.127887	0.125363	0.147388	0.113885	0.124601	0.145887	0.184296	0
52545	china	0.0786434	0.0687616	0.0844051	0.0911231	0.123239	0.0773494	0.0839559	0.0607788	0.0752067	0.0778754	0.826971	0.794695	0.748578	0.831089	0.831796	0.820379	0.843276	0.831211	0.804318	0.804106	0.0950981	0.0865257	0.112754	0.109643	0.14816	0.0942849	0.0995592	0.0731207	0.0935038	0.0968471	0
52551	china	0.0119534	0.0474358	0.0232805	0.0214676	0.0152794	0.0287555	0.024965	0.0170313	0.0136643	0.0123848	0.623087	0.619727	0.521043	0.549019	0.501175	0.563898	0.576196	0.585028	0.630669	0.629719	0.0191841	0.076543	0.0446805	0.0391017	0.030487	0.0509942	0.0433273	0.029112	0.0216663	0.0196672	1
52553	china	0.032042	0.0389801	0.0224511	0.0123264	0.0136336	0.0075469	0.00849106	0.020926	0.0193336	0.0328627	0.738093	0.578006	0.522631	0.521589	0.498733	0.505497	0.497846	0.602787	0.69297	0.724314	0.0434119	0.067439	0.0429579	0.0236324	0.0273365	0.0149297	0.0170556	0.0347154	0.0278997	0.0453709	1
52555	china	0.0499041	0.0567263	0.0681573	0.0551646	0.0459875	0.0579511	0.060509	0.0595118	0.0453861	0.0473968	0.36287	0.441383	0.480536	0.48216	0.532533	0.464158	0.472189	0.438785	0.344311	0.329296	0.137526	0.128519	0.141836	0.114411	0.0863561	0.124852	0.128146	0.135628	0.131817	0.143934	0
52557	china	0.0388935	0.0507352	0.0467295	0.0555574	0.0527664	0.0660033	0.0532422	0.048765	0.0358193	0.0332398	0.518999	0.519191	0.689945	0.816589	0.829925	0.863579	0.805932	0.748707	0.662898	0.536234	0.0749395	0.0977198	0.0677293	0.068036	0.0635797	0.07643	0.0660629	0.0651323	0.0540344	0.0619875	1
52587	china	0.0871992	0.0625566	0.0349887	0.0394139	0.0272863	0.0244097	0.0466028	0.0664198	0.0398408	0.0758564	0.431093	0.592348	0.517056	0.40193	0.477713	0.314511	0.370321	0.437606	0.359343	0.41271	0.202275	0.105608	0.067669	0.0980615	0.0571187	0.0776116	0.125844	0.15178	0.110871	0.183801	0
52589	china	0.031601	0.0384351	0.0433846	0.0305641	0.0231876	0.0174996	0.0331871	0.056239	0.0342049	0.044226	0.452992	0.689783	0.766181	0.633548	0.616361	0.579785	0.641592	0.722546	0.738722	0.66299	0.0697607	0.0557206	0.0566244	0.0482427	0.0376202	0.030183	0.0517262	0.0778345	0.0463027	0.066707	1
52591	china	0.0104582	0.01536	0.0137924	0.00577771	0.0102962	0.00534297	0.00249043	0.00243431	0.00635458	0.0122545	0.505337	0.519837	0.463577	0.327048	0.347967	0.37003	0.27472	0.289425	0.348558	0.479846	0.0206955	0.0295477	0.0297521	0.0176662	0.0295896	0.0144393	0.00906536	0.00841083	0.0182311	0.0255385	1
52593	china	0.00101453	0.000914462	0.00110278	0.000743842	0.000510658	0.000732365	0.00104797	0.000749784	0.000911743	0.00207312	0.508859	0.593594	0.589708	0.588508	0.555058	0.599695	0.583121	0.629165	0.6189	0.623533	0.00199373	0.00154055	0.00187005	0.00126394	0.000920009	0.00122123	0.00179718	0.00119171	0.00147317	0.0033248	1
52595	china	0.065951	0.056571	0.050159	0.0616431	0.0663056	0.0553027	0.0603182	0.0646697	0.0366972	0.0400279	0.935451	0.87231	0.859593	0.905905	0.886585	0.891357	0.915726	0.935993	0.926358	0.919015	0.0705019	0.0648519	0.0583521	0.0680459	0.0747876	0.0620433	0.0658693	0.069092	0.0396145	0.0435552	0
52719	china	0.0302775	0.00912515	0.00206625	0.00540367	0.0034417	0.00333039	0.00379144	0.0143044	0.0165759	0.0341386	0.940643	0.621674	0.690781	0.788288	0.77842	0.761914	0.822988	0.803239	0.832665	0.924046	0.0321881	0.0146783	0.00299117	0.00685495	0.00442139	0.00437109	0.00460692	0.0178084	0.0199071	0.0369447	1
52727	china	0.00201738	0.00187593	0.00361699	0.00346446	0.00385908	0.00471478	0.00399695	0.0019611	0.00118009	0.00254592	0.910403	0.708012	0.697354	0.847281	0.844065	0.856643	0.842408	0.84683	0.880174	0.880387	0.00221592	0.00264957	0.00518673	0.00408892	0.00457202	0.00550379	0.00474467	0.00231582	0.00134074	0.00289181	0
52731	china	0.0175057	0.0274418	0.0361075	0.0299045	0.029882	0.0339486	0.0247321	0.0307275	0.0322222	0.0186404	0.955517	0.86528	0.925094	0.903728	0.932807	0.902762	0.902138	0.867579	0.862578	0.941051	0.0183207	0.0317143	0.0390312	0.0330902	0.0320345	0.0376053	0.027415	0.0354175	0.0373557	0.0198081	1
52751	china	0.00269824	0.0033131	0.00864483	0.00578972	0.00703716	0.0048327	0.00652574	0.00425452	0.00387337	0.00342718	0.491804	0.452643	0.540207	0.583766	0.53677	0.537508	0.635351	0.663733	0.659315	0.666786	0.00548641	0.00731946	0.0160028	0.00991789	0.0131102	0.00899092	0.0102711	0.00640999	0.00587483	0.00513986	1
52753	china	0.0274981	0.0562639	0.0569946	0.0463437	0.0525357	0.0515454	0.043286	0.038929	0.0349673	0.032209	0.874565	0.842715	0.825968	0.814846	0.801753	0.809729	0.791305	0.80867	0.828489	0.822735	0.031442	0.066765	0.0690033	0.0568742	0.065526	0.0636577	0.054702	0.0481396	0.0422061	0.0391487	0
52767	china	0.0158374	0.0305018	0.0399596	0.0343948	0.0396961	0.039236	0.0324035	0.0259743	0.0241219	0.0186039	0.956369	0.850836	0.849564	0.890615	0.857807	0.889941	0.913965	0.900866	0.918922	0.948628	0.01656	0.0358493	0.0470354	0.0386191	0.0462762	0.0440884	0.0354538	0.0288325	0.0262502	0.0196114	0
52769	china	0.0566875	0.0606546	0.0492526	0.0574194	0.0633274	0.0553887	0.0573111	0.051849	0.0528717	0.079022	0.979698	0.954734	0.93416	0.936633	0.920493	0.922978	0.949303	0.961993	0.98063	0.988175	0.0578622	0.0635303	0.052724	0.061304	0.0687973	0.0600109	0.0603718	0.0538975	0.053916	0.0799676	0
52773	china	0.108778	0.0420115	0.0528087	0.0661499	0.0646227	0.0680828	0.0648127	0.0678229	0.0757334	0.108797	0.964106	0.89162	0.866742	0.85951	0.890593	0.869819	0.829714	0.81742	0.925857	0.9641	0.112827	0.0471182	0.0609278	0.0769624	0.0725614	0.0782724	0.0781145	0.082972	0.0817982	0.112848	1
52775	china	0.00854535	0.017111	0.0230887	0.0109895	0.0120859	0.00932106	0.0121978	0.0101529	0.0164622	0.00823452	0.963721	0.800047	0.829159	0.853328	0.837039	0.827025	0.858266	0.912605	0.901823	0.936236	0.00886704	0.0213875	0.027846	0.0128784	0.0144389	0.0112706	0.0142122	0.0111252	0.0182543	0.00879535	1
118277	china	0.000279864	0.00182007	0.00443676	0.00172143	0.00332232	0.000497244	0.00142038	0.00127738	0.00185401	0.000403578	0.773393	0.42917	0.378247	0.524685	0.52104	0.518714	0.491909	0.580821	0.683841	0.729181	0.000361865	0.00424091	0.0117298	0.00328088	0.00637633	0.000958608	0.00288749	0.00219927	0.00271117	0.000553468	0
119027	china	0.00289795	0.0112349	0.0124128	0.00854835	0.00866017	0.00909445	0.00917234	0.0070417	0.0106419	0.00376701	0.853238	0.513435	0.448224	0.396122	0.396142	0.376452	0.409488	0.405252	0.582866	0.858803	0.00339641	0.0218818	0.0276934	0.0215801	0.0218613	0.0241583	0.0223996	0.0173761	0.0182579	0.00438635	1
121607	china	0.401366	0.0823162	0.0781227	0.107732	0.119084	0.0801288	0.129889	0.101489	0.249537	0.400878	0.964991	0.642377	0.761636	0.89614	0.855728	0.890973	0.931953	0.935936	0.946318	0.960716	0.415928	0.128143	0.102572	0.120218	0.139162	0.0899341	0.139373	0.108436	0.263693	0.41727	0
121609	china	0.0255061	0.0581441	0.0504145	0.0653159	0.049162	0.078162	0.0724067	0.070208	0.0581944	0.0280934	0.878102	0.864692	0.940468	0.880657	0.905506	0.911294	0.845139	0.818738	0.843692	0.812126	0.0290469	0.0672425	0.0536057	0.0741672	0.0542923	0.0857704	0.0856744	0.0857515	0.0689758	0.0345924	1
121615	china	0.00419291	0.0603002	0.0443416	0.043567	0.0497954	0.0373743	0.0297422	0.0589079	0.0256788	0.00592261	0.974444	0.764178	0.816049	0.891514	0.891179	0.872222	0.875215	0.935836	0.974655	0.97073	0.00430288	0.0789086	0.0543369	0.0488686	0.0558759	0.0428495	0.0339827	0.0629468	0.0263466	0.00610119	1
121619	china	0.129329	0.0195258	0.0150935	0.0333664	0.0148995	0.0101027	0.0406122	0.0921789	0.066315	0.118967	0.90765	0.469972	0.538283	0.591095	0.521234	0.618448	0.642222	0.609378	0.686644	0.870535	0.142488	0.0415469	0.02804	0.0564485	0.0285851	0.0163356	0.063237	0.151267	0.0965785	0.13666	1
121621	china	0.0064972	0.0339371	0.0176151	0.0104322	0.0187758	0.00760446	0.00587717	0.0071847	0.00795557	0.00539619	0.939082	0.833334	0.851664	0.903269	0.911869	0.897428	0.904062	0.897493	0.873183	0.88845	0.00691867	0.0407245	0.0206831	0.0115494	0.0205905	0.00847361	0.00650085	0.0080053	0.00911099	0.00607372	0
121623	china	0.00854132	0.0291852	0.0290993	0.0167462	0.0202831	0.0148124	0.0147667	0.0169702	0.0104054	0.00805636	0.945796	0.768954	0.839021	0.920144	0.906369	0.914126	0.92519	0.936196	0.940218	0.957238	0.00903083	0.0379544	0.0346824	0.0181996	0.0223784	0.0162039	0.0159607	0.0181268	0.011067	0.00841626	1
121625	china	0.019561	0.0444958	0.0475578	0.0417179	0.0427773	0.0438905	0.0296344	0.0508079	0.0456948	0.0318489	0.920712	0.894337	0.90743	0.866058	0.850743	0.858867	0.849942	0.911197	0.890541	0.903995	0.0212456	0.0497528	0.0524093	0.0481699	0.0502823	0.0511028	0.0348664	0.0557595	0.0513112	0.0352312	1
121627	china	0.00605249	0.0232737	0.0302085	0.0274542	0.0462895	0.0228555	0.0139837	0.0170309	0.00625246	0.00413749	0.865419	0.760178	0.803463	0.902473	0.865448	0.885245	0.9413	0.949282	0.903791	0.897668	0.0069937	0.0306161	0.0375979	0.030421	0.0534862	0.0258182	0.0148557	0.0179408	0.00691804	0.00460915	0
121631	china	0.000595925	0.00260884	0.0014505	0.00145066	0.00158537	0.00149279	0.00166832	0.000894481	0.000984291	0.000759745	0.384968	0.39484	0.392042	0.352019	0.37978	0.347547	0.337387	0.329418	0.368322	0.391386	0.00154799	0.00660734	0.00369986	0.00412097	0.00417445	0.00429521	0.00494482	0.00271534	0.00267237	0.00194117	0
121643	china	0.00073082	0.00681843	0.00432689	0.00724317	0.00622106	0.00878227	0.00719979	0.0066649	0.0020679	0.000459422	0.965574	0.868128	0.918002	0.9119	0.89069	0.899066	0.920767	0.953396	0.969804	0.977098	0.000756876	0.00785418	0.00471338	0.00794294	0.00698453	0.00976822	0.00781934	0.0069907	0.00213229	0.00047019	1
121653	china	0.0124397	0.0479781	0.0606669	0.0476971	0.0659552	0.0552892	0.0430614	0.019108	0.021654	0.0207737	0.945911	0.862933	0.891894	0.904886	0.918919	0.917039	0.898372	0.878481	0.881312	0.861786	0.013151	0.0555989	0.0680203	0.0527107	0.0717747	0.060291	0.0479328	0.0217512	0.0245701	0.0241054	0
121655	china	0.000184393	0.0030121	0.00246371	0.00169168	0.000959068	0.00234236	0.00228535	0.00121913	0.000726586	0.000341406	0.387615	0.312261	0.307234	0.330438	0.297869	0.334861	0.318803	0.383104	0.459821	0.426724	0.000475711	0.00964608	0.00801899	0.00511951	0.00321976	0.00699503	0.00716853	0.00318223	0.00158015	0.000800063	1
121657	china	0.0052303	0.00888466	0.0065855	0.00781786	0.00919245	0.00688052	0.00625831	0.00890853	0.0105162	0.00992207	0.228701	0.38243	0.385396	0.414613	0.396835	0.394971	0.435195	0.433408	0.428999	0.434893	0.0228695	0.0232322	0.0170876	0.0188558	0.0231644	0.0174203	0.0143805	0.0205546	0.0245134	0.022815	0
121659	china	0.000405378	0.00609944	0.0151636	0.00648155	0.00920225	0.00521208	0.00748172	0.00291755	0.00287591	0.000663277	0.0103034	0.39709	0.298748	0.18974	0.211441	0.221919	0.221428	0.077725	0.0398741	0.0108888	0.0393443	0.0153603	0.050757	0.0341602	0.0435217	0.0234864	0.0337884	0.0375369	0.0721248	0.0609137	1
121661	china	0.00840376	0.00195195	0.00350832	0.00380936	0.00443098	0.00360164	0.00570108	0.00124241	0.000662414	0.00476406	0.40115	0.237799	0.344538	0.427547	0.474837	0.467582	0.421752	0.326858	0.368131	0.350027	0.0209492	0.00820841	0.0101827	0.0089098	0.00933158	0.00770269	0.0135176	0.00380108	0.0017994	0.0136105	1
121663	china	0.00108779	0.00651971	0.0037109	0.000664032	0.000743369	0.000486855	0.000221269	0.00127544	6.87616e-05	5.82615e-05	0.0192554	0.228394	0.158684	0.117321	0.154418	0.132171	0.0936638	0.0748305	0.0382323	0.0274412	0.0564924	0.0285459	0.0233855	0.00565996	0.00481401	0.00368352	0.00236238	0.0170443	0.00179852	0.00212314	0
121665	china	0.00510949	0.00413084	0.00192178	0.00338378	0.00223755	0.00265472	0.00356614	0.00575932	0.00635721	0.0058673	0.555373	0.45549	0.476986	0.46966	0.50601	0.493785	0.42464	0.437994	0.516215	0.52227	0.0092001	0.009069	0.00402901	0.00720476	0.00442196	0.00537627	0.00839804	0.0131493	0.012315	0.0112342	0
121667	china	0.0010592	0.00167972	0.000783755	0.000368795	0.00033626	0.000505245	0.000312737	0.000304661	0.000862593	0.00051964	0.472714	0.629603	0.705488	0.659099	0.688727	0.670744	0.642485	0.621472	0.574506	0.554847	0.00224068	0.00266791	0.00111094	0.000559544	0.000488233	0.000753261	0.000486762	0.000490225	0.00150145	0.000936547	0
121669	china	0.000514269	0.00746869	0.011787	0.00518431	0.00907594	0.00668385	0.00300248	0.00115483	0.0029134	0.000957243	0.595889	0.670403	0.636049	0.652019	0.598071	0.642476	0.688019	0.688969	0.684508	0.60267	0.000863027	0.0111406	0.0185315	0.00795117	0.0151753	0.0104033	0.00436395	0.00167617	0.00425619	0.00158834	1
121671	china	0.00585713	0.00711587	0.0103528	0.0125014	0.0117295	0.0145941	0.0142103	0.00885908	0.00644061	0.00516636	0.196806	0.274997	0.325311	0.319495	0.343024	0.323174	0.312494	0.287155	0.241402	0.229862	0.029761	0.0258762	0.0318244	0.0391287	0.0341943	0.0451585	0.0454739	0.0308512	0.02668	0.0224759	1
121673	china	0.000488545	0.0106307	0.0059186	0.00468572	0.0047125	0.00645117	0.00578206	0.000785855	0.000674524	0.00060927	0.244581	0.5846	0.504731	0.439036	0.39596	0.452185	0.490894	0.428674	0.33628	0.238542	0.00199748	0.0181845	0.0117262	0.0106727	0.0119014	0.0142666	0.0117786	0.00183322	0.00200584	0.00255415	0
121675	china	0.00290128	0.00552544	0.00898932	0.0103686	0.0118622	0.0139485	0.00801252	0.00572217	0.0036728	0.00136198	0.66308	0.576796	0.499128	0.564496	0.534134	0.575666	0.556662	0.607382	0.599716	0.596046	0.00437546	0.00957954	0.0180101	0.0183679	0.0222084	0.0242302	0.0143939	0.00942104	0.00612423	0.00228502	0
121677	china	0	0.00213026	0.000972378	0.000510369	0.0010648	0.000334612	0.000260417	0	0	0	0.159972	0.38205	0.302187	0.205641	0.222023	0.20876	0.180362	0.200575	0.206336	0.160057	0	0.00557586	0.0032178	0.00248184	0.00479591	0.00160285	0.00144386	0	0	0	0
121679	china	0.0057043	0.0118651	0.00875288	0.00767963	0.00847923	0.00892608	0.00666312	0.00639638	0.00653969	0.00791034	0.51286	0.512524	0.512334	0.487778	0.503987	0.497423	0.483431	0.462357	0.451748	0.48302	0.0111225	0.0231503	0.0170843	0.0157441	0.0168243	0.0179446	0.013783	0.0138343	0.0144764	0.0163768	0
121681	china	0.00117977	0.00263915	0.00163801	0.00177521	0.00245894	0.00220901	0.000754569	0.00112035	0.000307424	0.000812935	0.370583	0.491628	0.452388	0.517043	0.525191	0.534847	0.487114	0.512088	0.494417	0.386534	0.00318354	0.00536818	0.0036208	0.00343338	0.00468199	0.00413018	0.00154906	0.0021878	0.000621792	0.00210314	1
121683	china	0.0100905	0.0231646	0.0150676	0.0143742	0.0140154	0.018133	0.0114902	0.0131836	0.00942987	0.00515412	0.515136	0.545834	0.552535	0.496746	0.506477	0.515005	0.453895	0.507261	0.430763	0.510965	0.019588	0.0424389	0.02727	0.0289368	0.0276724	0.0352094	0.0253147	0.0259898	0.0218911	0.010087	1
121685	china	0.0531714	0.00808487	0.00621029	0.0129023	0.00796421	0.0142661	0.0147642	0.0172603	0.0294232	0.0544693	0.388229	0.496779	0.391416	0.402579	0.318008	0.39924	0.445771	0.504244	0.514281	0.378771	0.136959	0.0162746	0.0158662	0.0320492	0.0250441	0.035733	0.0331207	0.03423	0.0572123	0.143805	1
121687	china	0.016804	0.00754556	0.011332	0.00993956	0.0134107	0.00855924	0.00928325	0.00773153	0.00449706	0.00800727	0.748633	0.524504	0.607319	0.673965	0.664115	0.658847	0.69366	0.682819	0.682198	0.697408	0.0224462	0.0143861	0.0186591	0.0147479	0.0201933	0.0129912	0.013383	0.011323	0.00659201	0.0114815	1
121689	china	0.00536225	0.00845107	0.00940953	0.0212768	0.0198134	0.0142885	0.0298522	0.024896	0.0060712	0.00411774	0.518708	0.580204	0.549298	0.567894	0.497265	0.524756	0.646034	0.690703	0.563558	0.551624	0.0103377	0.0145657	0.0171301	0.0374662	0.0398448	0.0272289	0.0462084	0.0360444	0.010773	0.00746475	0
121691	china	0.0122633	0.0101687	0.0103406	0.0157727	0.0100664	0.013105	0.0220849	0.021207	0.0209658	0.0210149	0.466037	0.56263	0.503675	0.534467	0.459053	0.537447	0.559246	0.627735	0.725194	0.619022	0.0263141	0.0180736	0.0205303	0.0295111	0.0219287	0.0243838	0.0394904	0.0337833	0.0289105	0.0339486	0
121693	china	0.0342395	0.0209682	0.0278997	0.031333	0.0282439	0.0321952	0.0334531	0.0315526	0.0330897	0.0293564	0.626251	0.505131	0.515617	0.584553	0.571506	0.576125	0.600783	0.590979	0.56833	0.563828	0.0546738	0.0415104	0.0541094	0.0536017	0.0494201	0.0558823	0.0556824	0.0533904	0.0582227	0.0520663	0
121695	china	0.00252162	0.00720889	0.0093213	0.00776075	0.0114914	0.0076887	0.00589165	0.00572732	0.00385725	0.00241835	0.832289	0.543674	0.563813	0.694044	0.618294	0.678655	0.717751	0.767344	0.806571	0.82626	0.00302974	0.0132596	0.0165326	0.0111819	0.0185856	0.0113293	0.00820849	0.00746383	0.00478227	0.00292686	0
121697	china	0.0130371	0.0211355	0.0184749	0.0172253	0.0172796	0.015484	0.0179235	0.0181923	0.0229502	0.0215761	0.815647	0.71785	0.665974	0.685539	0.656824	0.689332	0.692977	0.702892	0.687418	0.761158	0.0159838	0.0294427	0.0277412	0.0251266	0.0263078	0.0224623	0.0258645	0.025882	0.0333861	0.0283464	0
121699	china	0.0210549	0.0313438	0.0226014	0.02812	0.0249131	0.0314629	0.0242689	0.0323555	0.0279737	0.0261844	0.639419	0.518328	0.457196	0.556842	0.52862	0.552841	0.561633	0.590864	0.603756	0.664236	0.0329281	0.0604709	0.0494349	0.050499	0.0471285	0.0569114	0.0432113	0.0547597	0.0463328	0.0394204	0
121701	china	0.00932439	0.0171827	0.0150308	0.0140997	0.025898	0.0100881	0.00745863	0.00696698	0.0128847	0.009375	0.720759	0.509812	0.524045	0.627343	0.639073	0.660756	0.607886	0.575478	0.642232	0.72023	0.0129369	0.033704	0.0286823	0.0224752	0.0405244	0.0152675	0.0122698	0.0121064	0.0200624	0.0130167	0
121703	china	0.00617665	0.0333674	0.0450659	0.0234987	0.0255212	0.0205911	0.0318917	0.0156166	0.0104921	0.00613929	0.604694	0.518945	0.647405	0.734124	0.773345	0.749014	0.701553	0.7	0.648631	0.618257	0.0102145	0.0642986	0.0696099	0.0320092	0.0330011	0.0274909	0.0454587	0.0223094	0.0161758	0.00993	1
121705	china	0.00926053	0.0487095	0.0464566	0.0561021	0.0822689	0.046596	0.0436055	0.0429994	0.0210782	0.0126837	0.957526	0.800476	0.821755	0.84766	0.778984	0.812207	0.898637	0.943783	0.957034	0.946379	0.00967131	0.0608507	0.0565334	0.0661847	0.105611	0.0573696	0.0485241	0.0455607	0.0220245	0.0134024	0
121707	china	0.0325529	0.0413249	0.0386158	0.0511645	0.0443621	0.0497926	0.0613565	0.0507509	0.0414447	0.0357616	0.842196	0.743543	0.756242	0.777611	0.775407	0.751006	0.771898	0.820287	0.810009	0.816134	0.0386524	0.0555784	0.0510627	0.065797	0.0572114	0.0663012	0.0794878	0.0618696	0.0511657	0.0438183	0
121709	china	0.0310712	0.0160009	0.0169073	0.0143224	0.0201374	0.0101302	0.00998449	0.0160181	0.012472	0.0365136	0.473005	0.556981	0.468032	0.416865	0.367937	0.38253	0.440953	0.517293	0.586884	0.528194	0.065689	0.0287279	0.0361243	0.0343574	0.0547304	0.0264822	0.022643	0.0309652	0.0212513	0.0691291	1
121711	china	0.00552313	0.0180211	0.0196519	0.0195398	0.0240224	0.0234503	0.017177	0.0074565	0.0109163	0.00612151	0.223114	0.443249	0.439929	0.305988	0.354557	0.331299	0.263166	0.225716	0.203693	0.226149	0.0247548	0.0406569	0.0446706	0.063858	0.0677533	0.0707828	0.0652706	0.0330349	0.0535918	0.0270684	0
121713	china	0.0502027	0.0093703	0.00896208	0.0225966	0.0139872	0.0198693	0.0385628	0.0223081	0.0259173	0.0485958	0.231057	0.30811	0.215868	0.262516	0.266273	0.309812	0.249871	0.197828	0.188653	0.192348	0.217274	0.0304122	0.0415166	0.0860773	0.0525296	0.0641334	0.154331	0.112765	0.137381	0.252645	1
121717	china	0.0110839	0.0167947	0.0211053	0.0176132	0.0224003	0.0198236	0.0129253	0.0135913	0.0155071	0.00829425	0.269418	0.465073	0.446453	0.545661	0.575544	0.581298	0.546088	0.460248	0.348703	0.264758	0.0411401	0.036112	0.0472733	0.0322786	0.0389202	0.0341023	0.0236688	0.0295305	0.0444706	0.0313276	0
121719	china	0.00948867	0.0204357	0.0179306	0.0214897	0.0209087	0.026119	0.0191302	0.0183132	0.036519	0.00949701	0.72026	0.430691	0.455055	0.54157	0.540101	0.544366	0.554493	0.523424	0.672891	0.720014	0.0131739	0.0474485	0.0394032	0.0396804	0.0387126	0.0479805	0.0345003	0.0349873	0.0542717	0.01319	0
121723	china	0.0672126	0.0521492	0.0431882	0.0560787	0.0426765	0.0556646	0.0605934	0.0657735	0.0629992	0.0622411	0.804687	0.753277	0.74885	0.774079	0.775402	0.784076	0.778442	0.758117	0.740664	0.76149	0.0835264	0.0692298	0.0576727	0.0724458	0.0550379	0.0709939	0.0778393	0.086759	0.0850578	0.081736	0
121725	china	0.0156403	0.040269	0.0524382	0.0427217	0.0525539	0.0514223	0.0407878	0.02779	0.0233515	0.0257534	0.887062	0.640306	0.659256	0.739657	0.674272	0.698367	0.771922	0.805674	0.816418	0.855924	0.0176315	0.0628903	0.0795414	0.0577588	0.0779417	0.0736322	0.0528392	0.0344929	0.0286024	0.0300885	0
121727	china	0	0.000603121	0.000425743	0.000832494	0.00114343	0.00132074	0.000218436	0.000103386	8.9214e-05	0	0.406199	0.188086	0.234244	0.272357	0.282845	0.267373	0.273144	0.256682	0.251851	0.406199	0	0.00320663	0.00181752	0.00305663	0.0040426	0.00493971	0.000799709	0.000402778	0.000354233	0	0
121729	china	0.0205897	0.0109681	0.0114518	0.0111578	0.00890665	0.0124762	0.0147192	0.00880882	0.0183276	0.0215703	0.614827	0.541861	0.504398	0.343014	0.287767	0.327627	0.387066	0.429416	0.422291	0.598895	0.0334886	0.0202415	0.0227039	0.0325286	0.0309509	0.0380805	0.0380276	0.0205135	0.0434004	0.0360168	0
121731	china	0.00165397	0.00348992	0.0024475	0.00231694	0.00271005	0.00314228	0.00210476	0.00108046	0.00112485	0.000655566	0.366019	0.233571	0.355689	0.400235	0.414851	0.42422	0.387504	0.367411	0.39838	0.387715	0.00451883	0.0149416	0.00688101	0.00578896	0.00653259	0.0074072	0.00543159	0.00294074	0.00282355	0.00169085	0
121733	china	8.63731e-05	0.000332659	0.000324449	0.000397078	0.000210235	0.000403593	0.000603294	0.000407342	0.000401003	0.000113168	0.0600154	0.282537	0.300425	0.244637	0.286065	0.23689	0.240198	0.203906	0.235199	0.114215	0.00143918	0.0011774	0.00107997	0.00162313	0.000734919	0.00170372	0.00251166	0.0019977	0.00170495	0.000990832	1
121735	china	0.000594605	0.00752682	0.00911907	0.00697198	0.00719641	0.0118778	0.00517384	0.00164115	0.00143309	0.000368732	0.905398	0.834526	0.916932	0.964278	0.960269	0.969441	0.973233	0.952493	0.913464	0.920877	0.000656733	0.00901928	0.0099452	0.00723026	0.00749416	0.0122522	0.00531614	0.00172301	0.00156885	0.000400414	1
121739	china	0.000321448	0.000417684	0.00221499	0.00160765	0.000892886	0.000292189	0.00196515	0.00382599	0.00150429	0.000220417	0.377064	0.313729	0.319785	0.351664	0.324554	0.362004	0.374028	0.353823	0.345994	0.444311	0.000852504	0.00133135	0.00692649	0.00457155	0.00275112	0.000807143	0.00525401	0.0108133	0.00434773	0.000496086	0
121741	china	0.0022473	0.00255119	0.00175149	0.00191897	0.00256181	0.00089737	0.00191831	0.00234852	0.00152974	0.00402888	0.244595	0.384349	0.422855	0.384623	0.436529	0.38106	0.354138	0.356921	0.336256	0.275599	0.00918782	0.00663768	0.00414205	0.00498923	0.00586858	0.00235493	0.00541686	0.00657995	0.00454932	0.0146186	0
121743	china	0.00680811	0.00246148	0.00655206	0.00394703	0.00586968	0.00407709	0.00197764	0.00280962	0.00306285	0.0059836	0.617393	0.562122	0.616261	0.59044	0.569862	0.59164	0.571436	0.649179	0.64425	0.576077	0.0110272	0.00437891	0.0106319	0.0066849	0.0103002	0.00689116	0.00346082	0.00432795	0.00475414	0.0103868	1
121745	china	0.0416108	0.0117038	0.0200497	0.0330227	0.0326243	0.0553684	0.0264956	0.00865736	0.0118715	0.0575765	0.824103	0.551458	0.653565	0.737522	0.648932	0.735636	0.799065	0.816686	0.793545	0.835853	0.0504922	0.0212234	0.0306775	0.0447751	0.0502738	0.075266	0.0331583	0.0106006	0.0149601	0.0688835	1
121747	china	0.0067814	0.0178858	0.0191173	0.0190962	0.0305775	0.016292	0.0096197	0.0130759	0.00817277	0.00637308	0.739917	0.677666	0.725776	0.691851	0.716762	0.701871	0.703706	0.616061	0.734053	0.767815	0.00916509	0.0263933	0.0263405	0.0276016	0.0426606	0.0232122	0.0136701	0.0212251	0.0111338	0.00830028	1
121749	china	0.00693937	0.0139586	0.0170156	0.0235102	0.0378676	0.0202738	0.0177608	0.00698896	0.00517265	0.00693937	0.672206	0.620027	0.591806	0.620863	0.602849	0.623321	0.636343	0.633045	0.661517	0.672206	0.0103233	0.022513	0.0287519	0.037867	0.0628144	0.0325254	0.0279107	0.0110402	0.00781938	0.0103233	0
121751	china	0.0108459	0.0147173	0.0158257	0.0163706	0.0193713	0.010714	0.0175622	0.0180178	0.0186712	0.00899046	0.773313	0.580169	0.67395	0.674329	0.662541	0.669791	0.644227	0.733032	0.771042	0.74176	0.0140253	0.0253672	0.0234819	0.0242769	0.0292379	0.0159961	0.0272608	0.0245799	0.0242155	0.0121205	0
121753	china	0.0878279	0.0425007	0.0408876	0.0327019	0.0374955	0.0296934	0.0259768	0.0375914	0.0414189	0.0338643	0.519091	0.729556	0.719252	0.625648	0.690376	0.685744	0.55394	0.545753	0.633641	0.567721	0.169195	0.0582556	0.0568474	0.0522688	0.0543118	0.043301	0.0468945	0.0688798	0.0653665	0.0596496	1
121755	china	0.002443	0.00213979	0.00145711	0.00170978	0.00159935	0.00174473	0.00184978	0.00167048	0.00195038	0.00253307	0.185396	0.449947	0.375367	0.279968	0.307528	0.302187	0.262206	0.21702	0.150714	0.184581	0.0131772	0.00475564	0.00388182	0.00610705	0.00520066	0.00577367	0.00705469	0.00769738	0.012941	0.0137234	1
121757	china	0.0206127	0.0404036	0.0596894	0.0357992	0.0472812	0.03338	0.0235901	0.0354209	0.0280596	0.0220853	0.964007	0.445708	0.632569	0.814492	0.722852	0.795008	0.890608	0.897638	0.926995	0.959811	0.0213823	0.0906503	0.0943602	0.0439528	0.0654092	0.041987	0.0264876	0.0394602	0.0302694	0.0230101	1
121759	china	0.000493937	0.00786005	0.00597301	0.00151036	0.00133992	0.00178757	0.00155988	0.00135396	0.00145177	0.000554665	0.37249	0.422279	0.379053	0.45325	0.394124	0.480537	0.471698	0.475168	0.443627	0.379699	0.00132604	0.0186134	0.0157577	0.0033323	0.00339974	0.00371994	0.00330695	0.00284943	0.00327251	0.0014608	1
121761	china	0.0427471	0.0255741	0.0125806	0.0160653	0.0142533	0.0123252	0.0188684	0.0211424	0.0226353	0.046135	0.846658	0.785973	0.82633	0.848364	0.867266	0.873469	0.822691	0.811287	0.838768	0.831462	0.0504893	0.0325382	0.0152246	0.0189368	0.0164347	0.0141107	0.0229349	0.0260603	0.0269863	0.0554865	0
121763	china	0.00107408	0.0174788	0.00969839	0.00894997	0.008372	0.0119655	0.0109884	0.00330153	0.00723383	0.00137771	0.483947	0.494293	0.474115	0.484728	0.509257	0.522409	0.490787	0.387723	0.478215	0.504351	0.00221941	0.0353612	0.0204558	0.0184639	0.0164396	0.0229045	0.0223893	0.00851519	0.0151267	0.00273165	0
121765	china	0.00615833	0.00334156	0.00151481	0.00515798	0.00174719	0.00173562	0.00617409	0.013528	0.0206003	0.00367278	0.807766	0.180351	0.244511	0.402452	0.32852	0.393206	0.416471	0.507645	0.656738	0.834644	0.0076239	0.0185281	0.00619524	0.0128164	0.00531835	0.00441402	0.0148248	0.0266486	0.0313677	0.00440042	1
121767	china	0.018809	0.046596	0.0553745	0.0530451	0.0513228	0.0573766	0.0533709	0.0541049	0.0448963	0.0200041	0.953049	0.828373	0.825001	0.857333	0.847077	0.852082	0.843997	0.866101	0.84806	0.929924	0.0197357	0.0562501	0.0671205	0.0618722	0.0605881	0.0673369	0.0632359	0.0624695	0.05294	0.0215115	1
121769	china	0.00068937	0.00613952	0.00330315	0.000727438	0.00131258	0.00049097	0.000462975	0.000383914	0.000244778	0.00068937	0.538599	0.417885	0.449554	0.413836	0.445275	0.476347	0.395998	0.287154	0.36963	0.538599	0.00127993	0.0146919	0.00734761	0.00175779	0.00294779	0.0010307	0.00116913	0.00133696	0.000662225	0.00127993	1
121775	china	0.000396092	0.00520874	0.00139629	0.00161431	0.00300136	0.00131548	0.000600574	0.00109242	0.00161466	0.000442065	0.0462547	0.368712	0.319855	0.197466	0.261191	0.242499	0.148998	0.0997561	0.127434	0.0516234	0.00856327	0.0141269	0.00436538	0.00817514	0.0114911	0.00542468	0.00403075	0.010951	0.0126706	0.00856327	1
121777	china	0.00151075	0.00555163	0.00259309	0.000519277	0.000528334	0.00037205	0.000429418	0.000853559	0.00650358	0.00151075	0.838582	0.392586	0.320636	0.289314	0.284937	0.268561	0.276254	0.347645	0.56426	0.838582	0.00180155	0.0141412	0.00808733	0.00179485	0.00185421	0.00138535	0.00155443	0.00245526	0.0115258	0.00180155	0
121779	china	0.000622471	0.00790171	0.00514735	0.00518467	0.00691453	0.00710536	0.00574971	0.00608119	0.00266712	0.00117399	0.340808	0.383884	0.363015	0.281487	0.330189	0.291157	0.277736	0.290214	0.3031	0.301349	0.00182645	0.0205836	0.0141795	0.0184189	0.0209411	0.0244039	0.0207021	0.0209542	0.00879947	0.00389576	1
121781	china	0	0.000916902	0.00037179	0.00146732	0.00208854	0.00252022	0.000524009	0.000170901	0	0	0.34958	0.303545	0.277024	0.399867	0.344695	0.343103	0.499929	0.444122	0.325622	0.34958	0	0.00302065	0.00134208	0.00366952	0.00605909	0.00734537	0.00104817	0.000384807	0	0	1
121785	china	0.0163718	0.0367649	0.0435864	0.0505492	0.0481883	0.0525622	0.061322	0.0372743	0.0169243	0.0105804	0.981389	0.455997	0.571274	0.613346	0.590676	0.565878	0.620751	0.717571	0.911205	0.964101	0.0166823	0.0806252	0.0762968	0.0824154	0.0815816	0.092886	0.0987868	0.0519451	0.0185736	0.0109743	1
121787	china	0	0.00185276	0.00123558	0.00221893	0.00107909	0.00147844	0.00333422	0.00415289	0.0120456	0	0.976514	0.51852	0.504228	0.653178	0.475718	0.642855	0.778066	0.848497	0.936724	0.976514	0	0.00357317	0.00245045	0.00339713	0.00226834	0.00229981	0.00428526	0.00489441	0.0128593	0	1
121789	china	0.000850098	0.0144571	0.0140888	0.00735449	0.0098043	0.00738776	0.00450116	0.00735788	0.00707272	0.00206219	0.8824	0.355616	0.376256	0.417862	0.348005	0.368987	0.447137	0.527693	0.72464	0.905151	0.000963393	0.0406537	0.0374447	0.0176003	0.0281729	0.0200218	0.0100666	0.0139435	0.00976032	0.00227828	1
121791	china	0.000510499	0.0221033	0.0193022	0.0138776	0.0176315	0.0155036	0.0127742	0.00965803	0.004916	0.000916442	0.978202	0.633103	0.527575	0.613911	0.518709	0.5713	0.642091	0.722109	0.845113	0.963767	0.000521875	0.0349126	0.0365867	0.0226052	0.0339911	0.0271374	0.0198947	0.0133748	0.00581697	0.000950896	1
121793	china	0.000963473	0.0128701	0.0102275	0.00836636	0.00913677	0.00886443	0.00741397	0.00797461	0.00557508	0.00138548	0.955776	0.551221	0.584925	0.655814	0.619814	0.653515	0.666045	0.6868	0.836154	0.94877	0.00100805	0.0233484	0.0174851	0.0127572	0.0147412	0.0135642	0.0111313	0.0116112	0.00666753	0.00146029	1
121795	china	0.000354767	0.00146294	0.000636543	0.00054136	0.000252189	0.000907772	0.00044689	0.000562078	0.000380638	0.000440555	0.53813	0.287157	0.326507	0.321925	0.338489	0.329926	0.312002	0.306709	0.365464	0.63496	0.00065926	0.00509456	0.00194956	0.00168163	0.000745043	0.00275144	0.00143233	0.00183261	0.00104152	0.000693831	1
121797	china	0.00132599	0.00106861	0.00169669	0.000483457	0.000572053	0.00051804	0.000391714	0.000446143	0.0028941	0.00177573	0.244406	0.322237	0.341761	0.347889	0.374608	0.316398	0.341928	0.356377	0.264343	0.249036	0.00542536	0.00331622	0.00496455	0.00138969	0.00152707	0.0016373	0.0011456	0.00125188	0.0109483	0.00713042	1
260909	china	0	0.00096535	0.000148164	0.000119023	0.00024019	5.30814e-05	6.77025e-05	4.67028e-05	0	0	0.0577628	0.21328	0.128488	0.140138	0.133702	0.153466	0.174581	0.0830375	0.0607086	0.0577628	0	0.00452621	0.00115313	0.000849328	0.00179647	0.000345883	0.0003878	0.00056243	0	0	1
261069	china	0.000373902	0.00680156	0.00370676	0.00480909	0.00714021	0.00573356	0.00220203	0.00271367	0.00133904	0.000298543	0.282903	0.221963	0.176763	0.126831	0.143581	0.108114	0.100974	0.157636	0.189362	0.29908	0.00132166	0.0306428	0.0209702	0.0379173	0.0497294	0.0530324	0.021808	0.0172147	0.0070713	0.000998203	0
262093	china	0.00104314	0.00145815	0.000546449	0.000863045	0.00104274	0.000597159	0.000795414	0.00101423	0.000676964	0.000582046	0.411977	0.339419	0.325443	0.362808	0.353106	0.342475	0.356623	0.394335	0.393303	0.408534	0.00253203	0.00429602	0.00167909	0.00237879	0.00295304	0.00174366	0.0022304	0.002572	0.00172123	0.00142472	0
301679	china	0.00454152	0.00753183	0.00554376	0.0033761	0.00160436	0.000586062	0.00382649	0.0111836	0.0101697	0.00454152	0.874351	0.420521	0.384106	0.265875	0.277911	0.219952	0.229463	0.368668	0.612002	0.874351	0.00519416	0.0179107	0.0144329	0.012698	0.00577291	0.0026645	0.0166758	0.0303352	0.0166171	0.00519416	1
302637	china	0.000948568	0.00179418	0.00106868	0.00159062	0.000902004	0.00203501	0.00201576	0.00149836	0.00194652	0.000692124	0.177681	0.18438	0.200828	0.202151	0.202388	0.209789	0.208259	0.185573	0.162749	0.177556	0.0053386	0.00973088	0.00532134	0.00786843	0.0044568	0.00970026	0.00967913	0.00807423	0.0119603	0.00389806	0
302641	china	0.0186161	0.01908	0.0233181	0.0149505	0.0162878	0.0164467	0.0170907	0.00889958	0.00888984	0.0224111	0.70883	0.692532	0.68101	0.585069	0.63855	0.634075	0.538156	0.504587	0.526604	0.675148	0.0262631	0.027551	0.0342405	0.0255534	0.0255074	0.0259381	0.0317579	0.0176373	0.0168815	0.0331944	1
302643	china	0.0261054	0.0474212	0.0491776	0.0642153	0.0637612	0.0622994	0.0818035	0.0469367	0.0529637	0.0304894	0.616972	0.470547	0.5781	0.666025	0.65507	0.61187	0.673944	0.745476	0.787281	0.730413	0.042312	0.100779	0.0850676	0.0964158	0.097335	0.101818	0.12138	0.0629621	0.0672743	0.0417427	1
302649	china	0.00174149	0.00172169	0.00561106	0.00642445	0.00265679	0.00774858	0.00957896	0.00607213	0.00295183	0.00314569	0.418854	0.398389	0.431642	0.461547	0.44513	0.452817	0.481542	0.469716	0.46699	0.434127	0.00415774	0.00432164	0.0129993	0.0139194	0.00596858	0.017112	0.0198923	0.0129272	0.00632097	0.00724602	0
302653	china	0.0203981	0.0223479	0.0208561	0.0210444	0.0171807	0.0223079	0.0221508	0.0228175	0.0200643	0.0223155	0.595107	0.587539	0.594615	0.619668	0.615501	0.598808	0.636214	0.629451	0.597027	0.58393	0.0342763	0.0380364	0.035075	0.0339607	0.0279133	0.0372539	0.0348165	0.0362498	0.033607	0.0382162	0
302675	china	0.00691184	0.0388705	0.0284391	0.0207612	0.0238046	0.0219142	0.00910609	0.0282661	0.0161679	0.00802166	0.942339	0.874869	0.860522	0.915547	0.865586	0.926617	0.948264	0.942101	0.908074	0.935418	0.00733477	0.0444301	0.0330486	0.0226763	0.0275011	0.0236497	0.0096029	0.0300033	0.0178046	0.00857549	1
302681	china	0.0207273	0.0653524	0.0807104	0.0543918	0.0473572	0.0684389	0.0675206	0.0262007	0.0484412	0.0207273	0.96	0.787663	0.845551	0.8916	0.847727	0.87877	0.939455	0.944171	0.973243	0.96	0.0215909	0.08297	0.095453	0.0610048	0.0558638	0.0778803	0.0718721	0.0277499	0.049773	0.0215909	1
302683	china	0.0225287	0.0686841	0.0526607	0.0627996	0.0611086	0.0603044	0.0579329	0.0780366	0.11024	0.0225287	0.967356	0.763445	0.74149	0.736094	0.724875	0.748996	0.729334	0.747235	0.780218	0.967356	0.023289	0.0899661	0.0710201	0.0853147	0.0843022	0.0805137	0.0794326	0.104434	0.141293	0.023289	1
302687	china	0.0105263	0.00217779	0.00230292	0.00143133	0.00174576	0.00199834	0.000491783	0.000921263	0.00343643	0.0105263	0.769925	0.677019	0.738322	0.662586	0.640767	0.666626	0.65549	0.719612	0.809524	0.769925	0.0136719	0.00321674	0.00311913	0.00216022	0.00272448	0.00299769	0.000750252	0.00128022	0.004245	0.0136719	0
302689	china	0.00415413	0.0124245	0.00421021	0.00259531	0.00304049	0.00130001	0.00359195	0.00253195	0.000816469	0.00416607	0.123908	0.200666	0.0926412	0.0661436	0.0585996	0.0533741	0.0868928	0.0744462	0.117455	0.124264	0.033526	0.0619161	0.0454465	0.0392374	0.0518859	0.0243567	0.0413378	0.0340104	0.00695134	0.033526	0
302691	china	0.00320675	0.0114108	0.0227825	0.00772109	0.0113911	0.00914252	0.00325613	0.00397069	0.00141139	0.00320675	0.950886	0.668853	0.835868	0.778623	0.811558	0.756322	0.733987	0.809489	0.833763	0.950886	0.00337238	0.0170602	0.0272561	0.00991634	0.0140361	0.0120881	0.00443622	0.00490518	0.00169279	0.00337238	1
302693	china	0.000739044	0.00313664	0.00153028	0.000777296	0.000582146	0.00138726	0.000439276	0.00062128	0.000133606	0.000740985	0.33087	0.571555	0.497448	0.383597	0.421944	0.381048	0.382335	0.320092	0.323951	0.350321	0.00223364	0.00548792	0.00307626	0.00202633	0.00137968	0.00364064	0.00114893	0.00194095	0.000412428	0.00211516	1
302697	china	0.147573	0.0766455	0.0907731	0.0880122	0.10369	0.0734907	0.0963705	0.0681113	0.0977131	0.147573	0.760647	0.632685	0.608301	0.612763	0.670043	0.632361	0.553933	0.534904	0.632067	0.760647	0.19401	0.121143	0.149224	0.143632	0.154751	0.116216	0.173975	0.127334	0.154593	0.19401	0
302699	china	0.018233	0.0285754	0.0292486	0.0222931	0.0390921	0.0138311	0.015874	0.0147051	0.0456861	0.0100446	0.926763	0.744762	0.686125	0.79017	0.765182	0.80176	0.834162	0.761408	0.818678	0.916246	0.0196738	0.0383685	0.0426286	0.028213	0.0510886	0.0172509	0.0190299	0.0193131	0.0558048	0.0109628	1
302701	china	0.0921843	0.0284613	0.0376801	0.0700357	0.0592207	0.0702147	0.068905	0.0869576	0.103678	0.0938608	0.297586	0.417739	0.534773	0.464281	0.451756	0.444603	0.475403	0.496008	0.383576	0.302395	0.309774	0.0681318	0.07046	0.150848	0.13109	0.157927	0.14494	0.175315	0.270294	0.310391	1
302703	china	0.148423	0.0721039	0.0684135	0.102722	0.0838744	0.109959	0.109075	0.124869	0.128943	0.148423	0.845083	0.741468	0.578493	0.686614	0.557816	0.609907	0.840782	0.920447	0.807832	0.845083	0.175631	0.0972447	0.118262	0.149607	0.150362	0.180288	0.129731	0.135661	0.159616	0.175631	1
302709	china	0.0117223	0.0239492	0.0127462	0.0287785	0.0358222	0.0237908	0.0275236	0.0238034	0.0273077	0.0117223	0.159224	0.290036	0.379877	0.328557	0.352975	0.330643	0.325241	0.274066	0.280573	0.159224	0.0736212	0.0825735	0.0335534	0.0875907	0.101487	0.071953	0.0846251	0.0868525	0.0973284	0.0736212	0
302713	china	0.0134662	0.062763	0.0607503	0.0572768	0.0695652	0.0539258	0.0487473	0.0485843	0.0332368	0.0134662	0.93213	0.642642	0.567611	0.733992	0.67061	0.710514	0.76474	0.869034	0.875057	0.93213	0.0144467	0.0976641	0.107028	0.0780346	0.103734	0.0758968	0.0637436	0.0559062	0.0379824	0.0144467	1
302717	china	0.003125	0.0175012	0.0114762	0.00968404	0.0178848	0.00653989	0.00356309	0.00456923	0.00204615	0.003125	0.473958	0.381172	0.34048	0.358676	0.42826	0.402224	0.262992	0.239238	0.487553	0.473958	0.00659341	0.045914	0.0337061	0.0269994	0.0417615	0.0162593	0.0135483	0.0190991	0.00419678	0.00659341	0
302719	china	0.0066161	0.00250438	0.00270734	0.00347386	0.0039749	0.00290248	0.00421104	0.00259143	0.00500981	0.00731686	0.444149	0.533807	0.513862	0.449334	0.473454	0.462528	0.385453	0.469034	0.527507	0.449275	0.0148961	0.00469155	0.00526861	0.00773114	0.00839554	0.00627526	0.0109249	0.00552503	0.00949714	0.0162859	0
302721	china	0.000570809	0.00518449	0.00176982	0.00087869	0.00126596	0.00116988	0.000566377	0.000153993	0.000410846	0.00062288	0.465464	0.546241	0.485483	0.510385	0.513811	0.482894	0.514468	0.540561	0.453821	0.467571	0.00122632	0.00949122	0.00364549	0.00172162	0.00246385	0.00242264	0.0011009	0.000284877	0.000905305	0.00133216	0
302723	china	0.017901	0.0193112	0.0145054	0.0143783	0.0156369	0.0148378	0.0137455	0.0129139	0.0170219	0.0201418	0.567433	0.521138	0.59672	0.509578	0.529332	0.474861	0.494286	0.536456	0.514773	0.565878	0.0315473	0.0370558	0.0243086	0.0282161	0.0295408	0.0312466	0.0278088	0.0240727	0.0330669	0.0355938	1
302725	china	0.0122616	0.03175	0.0203905	0.0266625	0.0298689	0.0310751	0.0281726	0.00912201	0.0171643	0.0122616	0.445706	0.515243	0.411049	0.490769	0.478682	0.495951	0.505175	0.488184	0.413642	0.445706	0.0275104	0.0616214	0.049606	0.0543281	0.0623981	0.0626577	0.055768	0.0186856	0.0414956	0.0275104	0
302727	china	0.024113	0.0233512	0.0358075	0.0318158	0.0327263	0.0340721	0.0230657	0.0380259	0.0315629	0.0254832	0.405672	0.620575	0.692758	0.631612	0.683382	0.57269	0.607417	0.664935	0.534968	0.423749	0.0594396	0.0376283	0.0516883	0.0503724	0.0478887	0.0594948	0.0379734	0.0571874	0.0589997	0.0601375	1
302729	china	0	0.0123506	0.00695013	0.00547203	0.00937424	0.00297219	0.00421355	0.00190142	0.000195103	0	0.876675	0.350688	0.395702	0.622579	0.629145	0.598471	0.644737	0.621938	0.769779	0.876675	0	0.0352183	0.017564	0.00878929	0.0149	0.0049663	0.0065353	0.00305725	0.000253453	0	1
302733	china	0.00374662	0.00326377	0.00183723	0.00133687	0.0016716	0.00106911	0.00111565	0.00143221	0.00073235	0.00388331	0.495251	0.401102	0.519912	0.494831	0.525888	0.45424	0.491904	0.505816	0.517039	0.495738	0.0075651	0.00813702	0.00353373	0.00270166	0.00317862	0.00235363	0.00226802	0.00283149	0.00141643	0.0078334	0
302735	china	0.0182002	0.0343895	0.0201021	0.00568133	0.00647875	0.00652848	0.00493788	0.00318002	0.0067789	0.0182002	0.601215	0.511219	0.408775	0.361903	0.346348	0.345718	0.382159	0.401531	0.526887	0.601215	0.0302724	0.0672697	0.0491765	0.0156985	0.0187059	0.0188838	0.012921	0.00791974	0.0128659	0.0302724	1
302745	china	0.0075662	0.00367037	0.000871471	0.000673527	0.000394754	0.000293545	0.00126116	0.00113122	0.000917011	0.0075662	0.147289	0.0689334	0.0672696	0.0698981	0.0510088	0.0608187	0.0787428	0.114237	0.0949106	0.147289	0.0513699	0.0532452	0.0129549	0.00963583	0.00773895	0.00482655	0.0160162	0.00990239	0.00966184	0.0513699	0
302747	china	0.116667	0.10985	0.104121	0.160141	0.116535	0.160178	0.186501	0.24095	0.220645	0.116667	0.866667	0.439602	0.47031	0.517267	0.496131	0.474742	0.55524	0.610628	0.706063	0.866667	0.134615	0.249884	0.221389	0.309591	0.234889	0.337401	0.335894	0.394594	0.3125	0.134615	1
302749	china	0	0.0588567	0.087928	0.0462517	0.0703213	0.0461742	0.0260292	0.0123677	0	0	0.0230769	0.378802	0.495289	0.396109	0.514381	0.400694	0.303923	0.207532	0.072842	0.0230769	0	0.155376	0.177529	0.116765	0.13671	0.115236	0.0856439	0.0595943	0	0	0
302751	china	0.0595238	0.0509353	0.038128	0.0353774	0.0517101	0.0278242	0.0354766	0.00623121	0.116422	0.0595238	0.321429	0.50609	0.347795	0.331308	0.404885	0.332386	0.284134	0.198944	0.324642	0.321429	0.185185	0.100645	0.109628	0.106781	0.127716	0.0837106	0.124859	0.0313214	0.358617	0.185185	1
302753	china	0	0.0601654	0.077986	0.0407885	0.056532	0.0418801	0.0252924	0.0197688	0.0315269	0	0.969697	0.786153	0.81311	0.748254	0.767698	0.741431	0.732569	0.73449	0.817314	0.969697	0	0.0765314	0.0959108	0.0545115	0.0736384	0.0564855	0.0345257	0.026915	0.0385738	0	1
302755	china	0.0029035	0.0171259	0.0241126	0.0323377	0.0233115	0.0346409	0.0452626	0.0293605	0.00883736	0.0029035	0.996072	0.846942	0.904355	0.906876	0.88672	0.902775	0.912271	0.947047	0.978815	0.996072	0.00291495	0.0202209	0.0266628	0.0356583	0.0262895	0.0383716	0.0496153	0.0310021	0.00902862	0.00291495	1
302757	china	0.0323013	0.0392212	0.0287094	0.0149908	0.0119748	0.0155437	0.0162789	0.0183072	0.0296097	0.032709	0.570835	0.482872	0.39376	0.260938	0.228299	0.283012	0.243336	0.311997	0.384975	0.568132	0.0565861	0.0812248	0.0729109	0.0574497	0.0524524	0.0549223	0.0668989	0.0586774	0.0769132	0.0575729	0
302763	china	0.00283396	0.0301236	0.0152765	0.0112724	0.0108848	0.011693	0.00996212	0.0130724	0.00214331	0.00288638	0.010049	0.171572	0.075059	0.039277	0.0474775	0.0349605	0.0283891	0.0446938	0.0228813	0.0102349	0.282015	0.175574	0.203526	0.286998	0.229263	0.334462	0.350914	0.292488	0.0936709	0.282014	0
302765	china	0.225806	0.0400355	0.0339477	0.0508452	0.0298967	0.0459904	0.0727305	0.0825682	0.146052	0.225806	0.602151	0.490999	0.504783	0.432608	0.469797	0.406996	0.391405	0.451738	0.467671	0.602151	0.375	0.0815388	0.067252	0.117532	0.0636376	0.113	0.185819	0.182779	0.312297	0.375	0
302769	china	0	0.0377	0.0518612	0.0270044	0.0366265	0.0159205	0.0248776	0.0281551	0.0208091	0	0.283019	0.490093	0.506102	0.357387	0.421075	0.323105	0.335549	0.293423	0.241173	0.283019	0	0.0769241	0.102472	0.0755606	0.0869834	0.0492736	0.0741401	0.0959539	0.0862829	0	0
302771	china	0.0065	0.0342284	0.0223846	0.0218021	0.0189442	0.0241917	0.0276709	0.0155084	0.00640728	0.0065	0.3895	0.653953	0.437835	0.334352	0.322605	0.308194	0.328425	0.418281	0.398551	0.3895	0.0166881	0.0523408	0.0511256	0.0652069	0.0587226	0.0784952	0.0842533	0.0370765	0.0160764	0.0166881	0
302775	china	0.0248975	0.0400945	0.0307123	0.0382127	0.0281543	0.0450793	0.0416078	0.0399898	0.0287307	0.0179302	0.884455	0.819514	0.813163	0.864813	0.850812	0.856344	0.862648	0.898968	0.92967	0.908069	0.0281501	0.0489248	0.0377689	0.0441861	0.0330912	0.0526416	0.0482326	0.0444841	0.0309042	0.0197454	0
302809	china	9.86534e-05	0.00302771	0.00284925	0.00493827	0.00524762	0.00291294	0.00655418	0.00538944	0.00168199	0.000122317	0.898343	0.765775	0.777449	0.773978	0.777358	0.759726	0.764067	0.80133	0.878659	0.90839	0.000109817	0.00395379	0.00366487	0.00638038	0.00675058	0.0038342	0.00857801	0.00672562	0.00191427	0.000134652	0
302811	china	0	0.00434518	0.0049618	0.00237756	0.00255509	0.0017512	0.00236275	0.00323603	0.000284981	0	0.869806	0.366301	0.334109	0.239777	0.26638	0.199847	0.221459	0.281242	0.305785	0.869806	0	0.0118623	0.0148508	0.00991572	0.00959189	0.00876271	0.010669	0.0115062	0.000931966	0	1
302813	china	0	0.00655488	0.00976851	0.00860027	0.00800901	0.0168049	0.00274412	0.00224863	0.00497045	0	0.0286885	0.237204	0.170137	0.136012	0.138026	0.198555	0.114784	0.0349435	0.0252552	0.0286885	0	0.0276339	0.0574157	0.0632319	0.0580254	0.0846358	0.0239069	0.0643506	0.196809	0	0
302815	china	0.0075038	0.00945034	0.0145369	0.00849203	0.00418846	0.0154023	0.00819101	0.00610152	0.0230351	0.00441168	0.313545	0.261915	0.196969	0.282463	0.193399	0.28114	0.300301	0.404186	0.364585	0.307367	0.0239321	0.0360818	0.0738031	0.0300642	0.0216571	0.0547852	0.027276	0.0150958	0.0631817	0.0143531	0
302855	china	0.00825449	0.031421	0.0361031	0.0129229	0.0211573	0.00944216	0.011137	0.00681014	0.00730566	0.00987379	0.525682	0.570484	0.689405	0.698021	0.690616	0.675239	0.736538	0.695533	0.631275	0.518202	0.0157024	0.0550778	0.0523685	0.0185137	0.0306355	0.0139834	0.0151207	0.00979125	0.0115729	0.0190539	1
302901	china	0.000789182	0.00675811	0.00657565	0.00054595	0.000531256	0.000380662	0.000923891	0.00034761	0.000408321	0.00115062	0.656867	0.785237	0.755266	0.620182	0.619928	0.59041	0.619152	0.660367	0.661	0.641517	0.00120143	0.00860645	0.00870641	0.000880305	0.000856964	0.000644743	0.00149219	0.000526389	0.000617732	0.0017936	1
302915	china	0.00868922	0.0677283	0.0667779	0.0619202	0.0713488	0.0647549	0.0678625	0.0392357	0.0239856	0.0225738	0.977741	0.878997	0.88043	0.910655	0.9014	0.891524	0.90518	0.952544	0.937446	0.963641	0.00888704	0.0770518	0.0758469	0.0679953	0.0791533	0.0726339	0.0749713	0.0411905	0.0255861	0.0234255	1
302919	china	0.0970087	0.0919228	0.0886809	0.0934387	0.103436	0.0949079	0.0880614	0.0841671	0.112372	0.12214	0.638642	0.815193	0.794592	0.821664	0.845062	0.834339	0.819363	0.776905	0.741393	0.720458	0.151898	0.112762	0.111606	0.113719	0.1224	0.113752	0.107475	0.108336	0.151568	0.169531	0
302921	china	0.0517005	0.0210938	0.0215831	0.0442816	0.0366263	0.0407183	0.0435286	0.0616639	0.0459255	0.0586701	0.943823	0.629374	0.693202	0.826953	0.777955	0.782942	0.851715	0.93212	0.909418	0.918883	0.0547778	0.0335155	0.0311354	0.0535478	0.0470803	0.0520068	0.0511071	0.0661545	0.0504999	0.0638494	0
302923	china	0.0105767	0.0633024	0.0601713	0.0410449	0.0570635	0.041584	0.0325092	0.0252043	0.0164035	0.0139849	0.903494	0.786794	0.770119	0.853034	0.863296	0.828343	0.855353	0.868293	0.879714	0.879598	0.0117064	0.0804561	0.0781325	0.0481164	0.0660996	0.0502014	0.0380068	0.0290274	0.0186465	0.0158991	1
302925	china	0.0184132	0.0658061	0.0649557	0.0429189	0.0494615	0.0410166	0.0451455	0.031895	0.0247324	0.0315565	0.120747	0.430604	0.405781	0.25925	0.271968	0.273567	0.263835	0.212355	0.174596	0.171812	0.152494	0.152823	0.160076	0.16555	0.181865	0.149933	0.171112	0.150197	0.141655	0.183669	0
302929	china	0.0271851	0.0285761	0.0534571	0.0358574	0.0380973	0.0350939	0.0365477	0.0323561	0.0185748	0.0271781	0.861493	0.475425	0.586208	0.581375	0.572151	0.592822	0.560316	0.606537	0.724416	0.777227	0.0315558	0.0601065	0.0911914	0.0616769	0.0665862	0.0591981	0.0652268	0.0533456	0.025641	0.034968	0
302955	china	0.040676	0.15842	0.168389	0.166997	0.171176	0.150949	0.19453	0.149736	0.0891761	0.0616732	0.982167	0.845291	0.754997	0.784483	0.735567	0.727826	0.840341	0.874997	0.946588	0.987567	0.0414145	0.187415	0.223032	0.212875	0.232713	0.207397	0.231489	0.171127	0.0942079	0.0624496	1
302995	china	0	0.00314805	0.00239214	0.00363268	0.00340584	0.00433445	0.00318144	0.00350412	0.000924143	0	0.226131	0.740092	0.805837	0.797825	0.858427	0.853122	0.78256	0.590483	0.455722	0.226131	0	0.0042536	0.00296852	0.00455323	0.00396754	0.00508069	0.00406543	0.00593433	0.00202787	0	1
303047	china	0.0138399	0.0278214	0.0392056	0.0263184	0.0277842	0.0316665	0.0236742	0.0195947	0.00906344	0.0143574	0.91029	0.69059	0.900463	0.922249	0.903164	0.940688	0.916904	0.933513	0.909922	0.89805	0.0152039	0.0402864	0.0435394	0.0285372	0.0307631	0.0336631	0.0258197	0.0209903	0.00996068	0.0159873	0
303051	china	0.0159716	0.00558295	0.00655938	0.00591745	0.0084365	0.00324908	0.00394564	0.00796869	0.00998517	0.0166667	0.92979	0.400582	0.606166	0.80045	0.697407	0.739339	0.889732	0.973178	0.957839	0.927146	0.0171776	0.0139371	0.0108211	0.00739266	0.012097	0.00439458	0.00443463	0.00818832	0.0104247	0.0179763	1
303053	china	0.0116688	0.0264483	0.028495	0.0305713	0.033722	0.0278949	0.0329328	0.026493	0.0142711	0.0100357	0.818347	0.74972	0.855153	0.883429	0.895973	0.88846	0.876482	0.865019	0.836195	0.795708	0.014259	0.0352775	0.0333216	0.0346052	0.0376373	0.0313969	0.0375739	0.0306271	0.0170667	0.0126123	0
303055	china	0.0241285	0.0273761	0.0178677	0.0192322	0.0168857	0.0187979	0.0224806	0.0196985	0.0300586	0.0132849	0.906328	0.797123	0.910184	0.910499	0.906691	0.928375	0.909626	0.892494	0.911416	0.905502	0.0266223	0.0343436	0.0196308	0.0211227	0.0186235	0.0202482	0.0247142	0.0220713	0.03298	0.0146713	1
303057	china	0.00938545	0.000318997	0.00400168	0.00449419	0.00429676	0.00314449	0.00683804	0.0039628	0.00718525	0.0109004	0.219208	0.0117673	0.0469472	0.121891	0.0670603	0.0657813	0.191364	0.221153	0.234401	0.251904	0.0428152	0.0271089	0.085238	0.0368707	0.0640732	0.0478022	0.0357331	0.0179188	0.0306536	0.0432721	0
303061	china	0.124743	0.0898823	0.0844596	0.104434	0.0881057	0.0980224	0.104718	0.14269	0.149289	0.116883	0.91401	0.877755	0.896645	0.887177	0.931885	0.900586	0.79901	0.898592	0.853393	0.913874	0.136479	0.1024	0.0941952	0.117715	0.0945457	0.108843	0.13106	0.158793	0.174935	0.127898	0
303063	china	0.00941378	0.0681777	0.0863716	0.094679	0.0981463	0.0958847	0.0920637	0.088423	0.0782676	0.00941378	0.960205	0.748599	0.796211	0.688531	0.681442	0.645915	0.700502	0.76518	0.925097	0.960205	0.00980392	0.0910737	0.108478	0.137509	0.144027	0.148448	0.131425	0.115558	0.0846048	0.00980392	1
303067	china	0.00561207	0.0113931	0.0110668	0.00892586	0.00672138	0.009147	0.0100298	0.0117977	0.0110695	0.00561207	0.571028	0.69254	0.628901	0.559101	0.566744	0.527764	0.548411	0.613373	0.68854	0.571028	0.00982801	0.0164512	0.017597	0.0159647	0.0118596	0.0173316	0.0182889	0.0192341	0.0160768	0.00982801	1
303069	china	0.0105818	0.069728	0.0524186	0.0300507	0.0463472	0.0328482	0.020649	0.0097702	0.00850662	0.00593328	0.369609	0.662413	0.606465	0.453016	0.547528	0.474067	0.397191	0.329942	0.319837	0.36526	0.0286296	0.105264	0.086433	0.0663349	0.084648	0.0692901	0.0519875	0.0296119	0.0265968	0.016244	0
303071	china	0.0334204	0.0511835	0.104065	0.129567	0.1481	0.108556	0.144979	0.115855	0.0776875	0.0783336	0.932145	0.630304	0.820731	0.9317	0.928457	0.915985	0.931771	0.951439	0.9695	0.945343	0.0358532	0.0812045	0.126795	0.139065	0.159512	0.118513	0.155595	0.121768	0.0801316	0.0828626	1
303073	china	0.220206	0.110276	0.146653	0.133649	0.12639	0.138487	0.135879	0.136092	0.228533	0.242171	0.774612	0.809678	0.826755	0.772245	0.806824	0.779033	0.742136	0.741131	0.912466	0.836592	0.284279	0.136197	0.177384	0.173066	0.156651	0.177768	0.183092	0.183628	0.250457	0.289473	1
303075	china	0.0136106	0.0522053	0.0528475	0.0368577	0.0552654	0.0359108	0.028608	0.0183795	0.013781	0.0143777	0.577766	0.591181	0.556688	0.512648	0.531629	0.514299	0.513831	0.478295	0.501416	0.581338	0.0235574	0.0883068	0.0949321	0.0718967	0.103955	0.0698247	0.0556759	0.0384271	0.0274842	0.0247322	1
303077	china	0.0192731	0.0179004	0.0511889	0.0413878	0.0464557	0.0590134	0.0297548	0.0231821	0.026697	0.0220746	0.480125	0.277181	0.417737	0.423841	0.41794	0.442352	0.413225	0.420295	0.367847	0.37501	0.0401418	0.06458	0.122539	0.0976493	0.111154	0.133408	0.0720065	0.0551568	0.0725764	0.0588642	0
303079	china	0.00691347	0.00725648	0.0104096	0.00607471	0.0100549	0.00397798	0.00457019	0.00528146	0.00348849	0.00525617	0.0559591	0.0495461	0.0491147	0.0340038	0.0383906	0.034237	0.032381	0.030213	0.0327959	0.0416766	0.123545	0.146459	0.211944	0.178648	0.26191	0.116189	0.141138	0.174808	0.10637	0.126118	0
303081	china	0.0139535	0.0182583	0.0135892	0.0152032	0.011911	0.0124506	0.0226142	0.0153872	0.0411645	0.0183408	0.640137	0.763683	0.772851	0.616122	0.631822	0.648978	0.57405	0.594781	0.659697	0.698852	0.0217976	0.0239082	0.0175832	0.0246757	0.0188518	0.0191849	0.0393942	0.0258704	0.0623992	0.0262441	0
303083	china	0.00706714	0.0389527	0.0567541	0.0399967	0.0645877	0.0513896	0.01235	0.00459026	0.00238796	0.00706714	0.0529865	0.466422	0.497188	0.281559	0.424212	0.335868	0.134888	0.0780306	0.037491	0.0529865	0.133376	0.0835139	0.11415	0.142054	0.152253	0.153005	0.0915574	0.0588264	0.0636943	0.133376	0
303085	china	0.0014918	0.00243451	0.00375799	0.00684703	0.00350434	0.00922634	0.00602949	0.0116134	0.0091954	0.0014918	0.510691	0.0835424	0.10153	0.091465	0.081626	0.0679087	0.0862141	0.170403	0.213007	0.510691	0.00292113	0.0291411	0.0370136	0.0748596	0.0429316	0.135864	0.0699362	0.0681524	0.0431695	0.00292113	1
303087	china	0.0153072	0.0039219	0.00403235	0.00366022	0.00259665	0.00305958	0.00424232	0.00588062	0.00287898	0.0141576	0.406513	0.44948	0.4811	0.457493	0.429726	0.426323	0.526938	0.469678	0.445771	0.401059	0.0376548	0.00872543	0.00838152	0.0080006	0.00604257	0.00717667	0.00805089	0.0125205	0.00645843	0.0353005	1
303089	china	0.0160592	0.0468065	0.0354086	0.0284267	0.0319107	0.0254554	0.0294504	0.0263621	0.0268645	0.015389	0.760445	0.777438	0.761796	0.771396	0.749894	0.739651	0.802419	0.802966	0.78062	0.762313	0.0211182	0.0602061	0.0464805	0.036851	0.0425537	0.0344153	0.036702	0.0328309	0.0344143	0.0201873	1
303091	china	0	0.00620649	0.00494048	0.0146683	0.00629957	0.0189523	0.0208706	0.0182211	0.0076313	0	0.0557491	0.397271	0.358026	0.121335	0.146045	0.1434	0.0790013	0.0752616	0.048182	0.0557491	0	0.0156228	0.0137992	0.120891	0.0431344	0.132164	0.26418	0.242103	0.158385	0	0
303093	china	0.00139361	0.00489282	0.0046148	0.00175479	0.00173316	0.00117431	0.00273861	0.00142132	0.000673483	0.00189628	0.220858	0.445159	0.450507	0.401267	0.393622	0.392145	0.440691	0.37897	0.285373	0.277871	0.00630998	0.0109912	0.0102436	0.00437313	0.00440309	0.00299457	0.00621435	0.0037505	0.00236001	0.00682431	0
303095	china	0.00276039	0.00329146	0.00254326	0.00155501	0.0010767	0.00188657	0.00184677	0.00152475	0.00223274	0.0015589	0.25159	0.354546	0.352963	0.322275	0.273754	0.316063	0.386945	0.334487	0.264234	0.241816	0.0109718	0.00928358	0.00720546	0.00482509	0.0039331	0.00596895	0.00477269	0.00455847	0.00844988	0.00644662	1
303097	china	0.0168796	0.0113326	0.0105911	0.010589	0.00988629	0.0106921	0.0106733	0.0112396	0.0146965	0.0138696	0.311433	0.415069	0.325433	0.267274	0.286512	0.279151	0.232323	0.267416	0.30228	0.334681	0.0541998	0.0273029	0.0325448	0.0396187	0.0345057	0.0383024	0.0459414	0.0420304	0.0486189	0.0414414	0
303099	china	0	0.00862825	0.00591374	0.00442983	0.0101116	0.0018913	0.00059099	0.000360101	0.000173581	0	0.721311	0.602795	0.592656	0.658542	0.608089	0.682871	0.700082	0.678908	0.687554	0.721311	0	0.0143137	0.00997837	0.00672672	0.0166284	0.00276963	0.000844172	0.000530412	0.000252461	0	0
303101	china	0.00722982	0.00917297	0.00666345	0.00890842	0.00990444	0.00596726	0.00940439	0.0106726	0.00548607	0.00715363	0.322102	0.420234	0.335217	0.210575	0.251098	0.163227	0.199125	0.226274	0.27957	0.332133	0.0224457	0.0218282	0.019878	0.0423052	0.0394446	0.036558	0.0472285	0.0471665	0.0196232	0.0215385	0
303105	china	0.040456	0.0181353	0.0422052	0.0474102	0.0356589	0.0735408	0.0442275	0.0316248	0.0541433	0.0359954	0.74623	0.234309	0.372715	0.502465	0.412741	0.500805	0.573541	0.545695	0.636682	0.743598	0.0542139	0.077399	0.113237	0.0943553	0.0863953	0.146845	0.0771129	0.0579533	0.0850398	0.048407	1
303109	china	0.0309502	0.0305406	0.0180807	0.0358058	0.0294957	0.0504023	0.0300778	0.0314389	0.0253326	0.0309502	0.560953	0.224622	0.181949	0.393587	0.317591	0.430874	0.466502	0.382963	0.336149	0.560953	0.0551743	0.135965	0.0993725	0.090973	0.0928731	0.116977	0.0644751	0.0820939	0.0753613	0.0551743	1
303113	china	0.00995025	0.0173731	0.0162179	0.0182216	0.023106	0.0278602	0.00543702	0.0098486	0.0227426	0.0100919	0.918867	0.914188	0.912126	0.925047	0.922711	0.912635	0.934923	0.936856	0.953276	0.924311	0.0108288	0.0190039	0.0177803	0.019698	0.0250414	0.0305272	0.00581548	0.0105124	0.0238573	0.0109183	0
303115	china	0.0993741	0.0860765	0.104329	0.0943511	0.103546	0.0873233	0.0865825	0.0991826	0.111222	0.127876	0.822342	0.827065	0.870113	0.869641	0.892231	0.878472	0.868259	0.828392	0.838389	0.840095	0.120843	0.104075	0.119903	0.108494	0.116053	0.0994036	0.0997197	0.119729	0.132662	0.152215	1
303117	china	0.0056793	0.0148342	0.00692397	0.00293251	0.00347598	0.00272874	0.00308476	0.00224455	0.00355828	0.00829042	0.112436	0.303337	0.19761	0.120709	0.137739	0.119916	0.123203	0.0945626	0.115849	0.145031	0.0505115	0.0489034	0.0350385	0.024294	0.025236	0.0227554	0.0250381	0.0237361	0.0307149	0.0571631	0
303119	china	0.092933	0.0948334	0.102608	0.116201	0.102869	0.118205	0.119887	0.132537	0.0943705	0.0937909	0.808439	0.862543	0.872694	0.856133	0.875502	0.833185	0.845452	0.870514	0.728396	0.814645	0.114954	0.109946	0.117577	0.135728	0.117497	0.141872	0.141802	0.152251	0.129559	0.115131	0
303121	china	0.066827	0.0368074	0.034344	0.0366909	0.0224545	0.0298255	0.0551	0.0446269	0.0314308	0.0668075	0.825108	0.52488	0.494415	0.510895	0.460681	0.451279	0.569844	0.590766	0.529738	0.681744	0.0809918	0.0701254	0.069464	0.071817	0.048742	0.0660911	0.0966932	0.0755408	0.0593327	0.097995	1
303123	china	0.00253731	0.00357547	0.00297473	0.00108022	0.00118535	0.0015303	0.000494322	0.00103411	0.000699695	0.00202597	0.697376	0.729534	0.72858	0.702635	0.749687	0.719699	0.690061	0.631309	0.652132	0.745809	0.00363837	0.00490103	0.00408291	0.00153739	0.00158113	0.00212631	0.000716345	0.00163804	0.00107293	0.00271647	1
303125	china	0.00479133	0.0428356	0.044683	0.0392781	0.0377929	0.0631844	0.0361973	0.00966426	0.00105299	0.00478258	0.101374	0.617525	0.506904	0.34417	0.385839	0.397045	0.32241	0.218154	0.135709	0.105217	0.0472637	0.0693666	0.0881489	0.114124	0.0979498	0.159136	0.112271	0.0443002	0.00775916	0.0454545	0
303127	china	0	0.0170703	0.0214984	0.00324999	0.0067264	0.00177795	0.000764423	0.000850159	0.000668338	0	0.177632	0.304265	0.36708	0.187872	0.244241	0.170316	0.13161	0.160408	0.214501	0.177632	0	0.0561033	0.0585659	0.0172989	0.02754	0.0104392	0.00580826	0.00529998	0.00311579	0	1
303131	china	0.006719	0.0175011	0.0119454	0.00864528	0.011656	0.0116971	0.00317793	0.00627996	0.00482094	0.00707565	0.776044	0.689429	0.655313	0.639096	0.712957	0.669226	0.54534	0.594427	0.639419	0.779983	0.00865802	0.0253849	0.0182285	0.0135274	0.0163488	0.0174785	0.00582742	0.0105647	0.00753956	0.00907154	1
303133	china	0.0115831	0.0250739	0.0208416	0.0207805	0.023801	0.0247249	0.0139008	0.0186284	0.0117453	0.00225067	0.748965	0.75719	0.787967	0.785697	0.787747	0.753399	0.794724	0.817108	0.758706	0.734727	0.0154655	0.0331144	0.0264498	0.0264485	0.030214	0.0328178	0.0174914	0.0227979	0.0154807	0.00306327	0
303135	china	0.0025641	0.0226101	0.0145279	0.00825845	0.00858032	0.00842515	0.00623741	0.0101227	0.0031407	0.0025641	0.999145	0.665482	0.724615	0.787471	0.776523	0.694759	0.851741	0.897755	0.902429	0.999145	0.0025663	0.0339755	0.0200491	0.0104873	0.0110497	0.0121267	0.00732313	0.0112756	0.00348028	0.0025663	1
303139	china	0.00789578	0.0207502	0.0160163	0.00736431	0.00773284	0.0082412	0.006748	0.00650004	0.00854491	0.00990564	0.519259	0.485209	0.511309	0.609496	0.578193	0.592893	0.610718	0.669384	0.589138	0.53786	0.0152059	0.0427655	0.031324	0.0120826	0.0133742	0.0139	0.0110493	0.00971048	0.0145041	0.0184168	1
303141	china	0.00110175	0.00226094	0.00298655	0.00329618	0.00370447	0.00158348	0.00431472	0.00380546	0.00411946	0.000996095	0.808168	0.57086	0.599354	0.716391	0.696804	0.72779	0.710997	0.737762	0.74641	0.792047	0.00136327	0.00396059	0.00498295	0.00460109	0.00531638	0.00217573	0.00606855	0.00515811	0.00551904	0.00125762	1
303143	china	0.00391361	0.00518792	0.00261083	0.00305061	0.00139948	0.00180143	0.00337079	0.0075144	0.00904804	0.00457468	0.275257	0.287899	0.310992	0.304354	0.337765	0.283436	0.268401	0.319834	0.343264	0.271204	0.014218	0.0180199	0.00839517	0.0100232	0.00414337	0.00635569	0.0125588	0.0234947	0.0263589	0.016868	1
303145	china	0.00508272	0.0080804	0.00724412	0.00641213	0.00452813	0.00680871	0.00744667	0.00732711	0.00417787	0.00574763	0.723458	0.681616	0.76306	0.751586	0.739847	0.767843	0.755932	0.742285	0.729406	0.73248	0.00702558	0.0118548	0.00949352	0.00853147	0.00612036	0.00886732	0.00985098	0.00987102	0.00572777	0.00784681	1
303147	china	0.000817272	0.0218883	0.0103182	0.00886501	0.0141462	0.00829778	0.00536857	0.00467107	0.0017792	0.000947418	0.172172	0.539067	0.511004	0.434721	0.457207	0.451451	0.450336	0.348868	0.211982	0.179931	0.00474684	0.0406042	0.020192	0.0203924	0.0309405	0.0183803	0.0119213	0.0133892	0.00839316	0.00526547	0
303149	china	0.000448974	0.00340749	0.00309721	0.00150857	0.0012134	0.00210553	0.00183888	0.000809852	0.000846862	0.000852814	0.259533	0.210738	0.204034	0.259619	0.216708	0.266978	0.289668	0.273911	0.257302	0.284355	0.00172993	0.0161693	0.0151798	0.0058107	0.00559924	0.00788654	0.00634823	0.00295662	0.00329131	0.00299912	0
303151	china	0.076236	0.0273087	0.0512143	0.0371224	0.0355286	0.0358428	0.0371237	0.0406793	0.0716067	0.0732644	0.73004	0.661976	0.70366	0.741707	0.727443	0.749429	0.760377	0.730391	0.706916	0.698586	0.104427	0.0412533	0.0727827	0.05005	0.0488404	0.0478268	0.0488228	0.0556953	0.101294	0.104875	0
303153	china	0.0465882	0.0226872	0.017563	0.0204887	0.0264116	0.0170954	0.0212194	0.014776	0.0432328	0.0550969	0.705898	0.753845	0.774188	0.79001	0.789942	0.82498	0.764395	0.771488	0.75708	0.729328	0.0659985	0.0300953	0.0226857	0.0259348	0.0334349	0.0207222	0.0277598	0.0191526	0.0571047	0.0755449	1
303275	china	0.00174264	0.00149058	0.00244426	0.00279241	0.00161951	0.00251224	0.00357958	0.00403217	0.00374084	0.00141975	0.854731	0.74492	0.733824	0.833762	0.799223	0.862161	0.860939	0.816137	0.894275	0.868957	0.00203881	0.00200099	0.00333085	0.00334916	0.00202636	0.00291389	0.00415776	0.00494056	0.0041831	0.00163385	0
303329	china	0.0236412	0.0237793	0.0363887	0.0372905	0.0392573	0.0363209	0.0444092	0.0279655	0.0220178	0.0180878	0.676765	0.685724	0.745325	0.74931	0.694861	0.754341	0.772023	0.790845	0.768527	0.739672	0.0349326	0.0346776	0.0488226	0.0497665	0.0564967	0.0481492	0.0575231	0.0353615	0.0286494	0.0244538	0
303331	china	0.00658209	0.0109573	0.00751967	0.00874968	0.00887958	0.0139437	0.00633559	0.00456595	0.00567241	0.00967369	0.326332	0.492535	0.464	0.363247	0.370364	0.361241	0.347597	0.373529	0.380537	0.398201	0.0201699	0.0222467	0.0162062	0.0240874	0.0239753	0.0385994	0.0182269	0.0122238	0.0149063	0.0242935	1
303333	china	0.00429544	0.00717997	0.0114871	0.0146908	0.00941302	0.013751	0.0210487	0.0161407	0.00859409	0.00242718	0.643088	0.49526	0.577738	0.547421	0.511505	0.467773	0.569227	0.675515	0.744882	0.731458	0.00667939	0.0144974	0.0198829	0.0268363	0.0184026	0.0293967	0.0369776	0.0238939	0.0115375	0.00331828	0
303335	china	4.88998e-05	0.000174564	6.49935e-05	0.000150517	0.000221378	0.000237318	4.71342e-05	2.91494e-05	0.00183325	0	0.240587	0.356567	0.317929	0.374066	0.305591	0.339589	0.416785	0.48923	0.494481	0.246331	0.000203252	0.000489568	0.000204428	0.00040238	0.000724427	0.00069884	0.00011309	5.95823e-05	0.00370742	0	1
303337	china	0.00464974	0.00407336	0.00285063	0.00600611	0.00436525	0.00500293	0.00878154	0.00632001	0.0021815	0.00644914	0.089499	0.251562	0.190419	0.183495	0.154835	0.208839	0.200257	0.169695	0.0837232	0.0979184	0.051953	0.0161923	0.0149703	0.0327316	0.0281929	0.0239559	0.0438513	0.0372433	0.0260561	0.0658624	0
303341	china	0.000152323	0.00617325	0.00433486	0.00221967	0.00247517	0.00182054	0.00310057	0.00129618	0.000830737	0.00015822	0.167022	0.252742	0.325863	0.35382	0.405169	0.363544	0.345823	0.264422	0.239106	0.196509	0.000911993	0.0244251	0.0133027	0.00627344	0.00610897	0.00500774	0.00896576	0.00490193	0.00347435	0.000805153	0
303343	china	0.00594611	0.0163304	0.0205687	0.023248	0.0288369	0.0268944	0.0207874	0.0129415	0.0106696	0.00707646	0.693332	0.6377	0.677111	0.742219	0.744394	0.731136	0.770044	0.721819	0.694047	0.662852	0.00857613	0.0256083	0.0303772	0.0313223	0.0387388	0.0367844	0.0269951	0.017929	0.015373	0.0106758	0
303345	china	0	0.00288873	0.00715606	0.00104105	0.00174984	0.00078604	0.000798802	0.000319635	0.000290529	0	0.344017	0.497282	0.472861	0.389881	0.350132	0.374715	0.441881	0.428995	0.372748	0.344017	0	0.00580904	0.0151335	0.00267017	0.00499766	0.0020977	0.00180773	0.000745077	0.000779423	0	0
303347	china	0.06502	0.0372419	0.0473299	0.0399387	0.0400514	0.0388068	0.0467853	0.0336314	0.0351552	0.0345466	0.728933	0.736262	0.746698	0.693979	0.669558	0.693084	0.703649	0.715783	0.734975	0.72912	0.0891988	0.0505824	0.0633857	0.0575503	0.0598177	0.0559916	0.0664895	0.0469855	0.0478318	0.0473813	0
303349	china	0.133456	0.0245256	0.0445063	0.0570755	0.0483968	0.0366384	0.0604124	0.101818	0.123245	0.132873	0.655374	0.498602	0.524908	0.570402	0.510811	0.575539	0.594835	0.643424	0.64411	0.655701	0.203634	0.0491888	0.0847887	0.100062	0.0947451	0.0636593	0.101561	0.158243	0.191342	0.202643	0
303367	china	0.00243663	0.00876145	0.00757403	0.00610361	0.0069376	0.00594031	0.00597038	0.0054793	0.0048827	0.004441	0.424563	0.44816	0.48738	0.512711	0.557083	0.473089	0.483896	0.535249	0.533416	0.533308	0.00573915	0.0195498	0.0155403	0.0119046	0.0124534	0.0125564	0.0123381	0.0102369	0.00915365	0.00832728	0
303371	china	0.00179316	0.00137234	0.00199309	0.00252826	0.00137953	0.00150985	0.00381307	0.00389738	0.00197271	0.00327577	0.619406	0.503745	0.49558	0.57421	0.540328	0.521027	0.578846	0.679886	0.680736	0.651738	0.00289496	0.00272427	0.00402173	0.00440303	0.00255314	0.00289784	0.00658737	0.0057324	0.00289791	0.00502621	0
303373	china	0.00151376	0.000972351	0.00176816	0.00371481	0.00298325	0.00308503	0.00540706	0.00371136	0.00314149	0.00280576	0.312673	0.425475	0.542251	0.532635	0.561871	0.594754	0.537199	0.411535	0.402935	0.327517	0.00484136	0.00228533	0.00326077	0.00697441	0.00530949	0.00518708	0.0100653	0.00901834	0.00779651	0.00856676	1
303375	china	0.00060067	0.00209168	0.00158697	0.000892556	0.00109568	0.00101686	0.000877613	0.000504278	0.000498638	0.000450258	0.549866	0.619233	0.533262	0.568059	0.551123	0.598768	0.561353	0.560613	0.467454	0.46405	0.00109239	0.00337786	0.00297597	0.00157124	0.00198809	0.00169825	0.00156339	0.00089951	0.00106671	0.000970279	1
303379	china	0.00150376	0.00413192	0.00436919	0.00414898	0.00320402	0.00339014	0.00768693	0.00272042	0.00472226	0.00150376	0.306767	0.512678	0.608426	0.550972	0.612905	0.544499	0.494532	0.493539	0.473344	0.306767	0.00490196	0.00805948	0.00718114	0.00753028	0.0052276	0.00622617	0.0155438	0.00551206	0.00997637	0.00490196	1
303381	china	0.00776531	0.0029637	0.00404144	0.00391926	0.0015029	0.00337378	0.00755923	0.00542021	0.00383019	0.00776531	0.66264	0.513382	0.615229	0.589904	0.610417	0.582589	0.53026	0.642592	0.598106	0.66264	0.0117187	0.00577289	0.006569	0.00664389	0.00246209	0.00579101	0.0142557	0.00843491	0.00640387	0.0117187	0
303385	china	0.0274334	0.028116	0.0304939	0.0395715	0.0325486	0.0381917	0.0422866	0.0470921	0.0556134	0.0318892	0.887746	0.870654	0.893712	0.896911	0.902615	0.891479	0.894385	0.898851	0.854642	0.897801	0.0309023	0.032293	0.0341204	0.0441198	0.0360604	0.0428408	0.0472801	0.0523915	0.0650722	0.0355193	0
303387	china	0.00230614	0.00414853	0.00482473	0.00677561	0.00639613	0.00890731	0.00710345	0.00428372	0.00436325	0.00186052	0.542286	0.536925	0.51851	0.542501	0.479996	0.572774	0.5861	0.541062	0.568997	0.505352	0.00425262	0.00772645	0.00930498	0.0124896	0.0133254	0.0155512	0.0121199	0.00791726	0.00766831	0.00368164	0
303389	china	0.019769	0.0479791	0.0411231	0.0442876	0.0846189	0.0322539	0.0186652	0.0221251	0.0449833	0.0219979	0.145736	0.633932	0.559796	0.453095	0.574741	0.43372	0.366529	0.371936	0.336928	0.161736	0.135649	0.0756849	0.073461	0.0977446	0.14723	0.0743657	0.0509242	0.0594863	0.13351	0.136012	1
303391	china	0	0.00322155	0.00491117	0.004364	0.00350795	0.00229404	0.00446815	0.0110685	0.00193594	0	0.961905	0.745913	0.80157	0.824064	0.832513	0.769732	0.86856	0.848274	0.902851	0.961905	0	0.00431894	0.00612694	0.00529571	0.00421368	0.0029803	0.00514432	0.0130483	0.00214425	0	1
303393	china	0.00603203	0.00775573	0.0135122	0.00899744	0.00922555	0.00600866	0.00917177	0.0121985	0.00778047	0.00312057	0.806586	0.742911	0.808586	0.766308	0.76546	0.762258	0.756269	0.78368	0.842816	0.849165	0.00747847	0.0104396	0.0167109	0.0117413	0.0120523	0.0078827	0.0121277	0.0155657	0.00923151	0.00367486	0
303395	china	0.00582088	0.00513259	0.00504505	0.00395543	0.00451273	0.00401444	0.00529422	0.00159479	0.00318915	0.000563647	0.705364	0.601888	0.607108	0.683668	0.660007	0.696036	0.67989	0.705191	0.709138	0.747667	0.00825231	0.00852749	0.00830997	0.0057856	0.0068374	0.00576757	0.00778687	0.00226151	0.00449722	0.000753875	0
303397	china	0.0332789	0.0144326	0.0172554	0.0124233	0.0139571	0.0117854	0.00914652	0.0147947	0.023918	0.0319888	0.495196	0.568679	0.51163	0.479478	0.477335	0.479954	0.467773	0.496154	0.499708	0.505448	0.0672036	0.0253792	0.0337263	0.0259101	0.0292397	0.0245552	0.0195533	0.0298188	0.0478639	0.0632881	1
303399	china	0.0012303	0.00187376	0.00207249	0.0019005	0.00157957	0.00178936	0.00244988	0.00179677	0.00188	0.00175546	0.558311	0.495078	0.491129	0.485513	0.457316	0.465597	0.503187	0.51863	0.531972	0.528586	0.00220361	0.00378478	0.00421984	0.00391442	0.00345401	0.00384316	0.00486873	0.00346446	0.00353402	0.00332105	0
303407	china	0.000695572	0.00240479	0.0018088	0.000572711	0.000844473	0.000556626	0.000363174	0.000375622	0.000400641	0.000707106	0.775099	0.734118	0.723454	0.714944	0.686627	0.726008	0.747503	0.708884	0.732383	0.804384	0.000897398	0.00327575	0.00250023	0.000801057	0.00122989	0.000766694	0.00048585	0.000529878	0.000547038	0.000879066	1
303411	china	0.000644063	0.00173177	0.00257312	0.000388627	0.000325645	0.000488177	0.000499185	0.000227178	0.000402721	0.000980342	0.607927	0.590014	0.611651	0.582368	0.576581	0.589346	0.584493	0.579272	0.615787	0.659925	0.00105944	0.00293513	0.00420684	0.000667322	0.000564786	0.000828337	0.000854048	0.000392178	0.000653993	0.00148554	0
303413	china	0.0005047	0.000920595	0.000458988	0.00161347	0.00393162	0.00118946	0.000923605	0.000774284	0.000564157	0.000275913	0.975932	0.589752	0.702906	0.905571	0.83236	0.88139	0.943154	0.95042	0.953173	0.972777	0.000517147	0.00156099	0.000652986	0.00178172	0.00472347	0.00134953	0.000979272	0.000814676	0.000591873	0.000283634	0
303415	china	0.000566478	0.000865962	0.000467056	0.000377055	0.00030605	0.000551992	0.000424499	0.000220957	0.000195393	0.000390587	0.512446	0.507402	0.573056	0.491416	0.490113	0.495584	0.490576	0.489122	0.548409	0.532992	0.00110544	0.00170666	0.000815027	0.000767283	0.000624448	0.00111382	0.000865307	0.000451742	0.00035629	0.00073282	1
303417	china	4.53258e-05	0.000936157	0.000592221	0.000264773	0.000349132	0.000248694	0.000330422	0.000111829	8.09214e-05	0	0.426075	0.496051	0.524824	0.472238	0.55355	0.578763	0.425362	0.297479	0.291514	0.410081	0.00010638	0.00188722	0.00112842	0.000560677	0.000630713	0.0004297	0.000776804	0.000375923	0.00027759	0	1
303425	china	0.0110618	0.0195825	0.0184075	0.017105	0.025529	0.0153759	0.00802039	0.0148227	0.00773461	0.0118503	0.940382	0.891659	0.938653	0.938921	0.951301	0.931816	0.918253	0.950512	0.925113	0.938573	0.0117631	0.0219619	0.0196105	0.0182177	0.0268359	0.016501	0.0087344	0.0155944	0.00836072	0.0126259	1
303427	china	0.036996	0.03294	0.0404184	0.0351539	0.0361705	0.0319016	0.0408119	0.0313167	0.0399131	0.0328501	0.887475	0.821413	0.860207	0.871683	0.855498	0.902156	0.889659	0.833674	0.778493	0.842657	0.0416868	0.0401016	0.0469869	0.0403287	0.04228	0.0353616	0.0458737	0.0375647	0.0512697	0.0389839	0
303429	china	0.0185812	0.0250698	0.0221222	0.0127736	0.0149228	0.0102455	0.0122016	0.0133857	0.0130904	0.0160674	0.932525	0.898036	0.898955	0.914538	0.91449	0.918851	0.902517	0.923022	0.921437	0.922373	0.0199257	0.0279162	0.0246087	0.0139673	0.0163182	0.0111503	0.0135196	0.014502	0.0142065	0.0174197	0
303431	china	0.0218937	0.0182181	0.0179392	0.0305778	0.0389635	0.0429642	0.0208079	0.0100424	0.00819803	0.0106603	0.877887	0.892461	0.862644	0.873486	0.868025	0.847504	0.884269	0.907638	0.893781	0.880774	0.0249391	0.0204133	0.0207956	0.0350066	0.0448875	0.050695	0.0235312	0.0110643	0.0091723	0.0121033	0
303447	china	0.00134967	0.00207575	0.00363409	0.00162526	0.0030821	0.00189176	0.000715308	0.000354351	0.00122558	0.00158632	0.763882	0.678764	0.65783	0.680237	0.643335	0.698586	0.730109	0.652891	0.682582	0.732654	0.00176686	0.00305813	0.00552436	0.00238926	0.00479081	0.00270798	0.000979727	0.000542741	0.00179551	0.00216517	0
303449	china	0.00312336	0.00211844	0.00163927	0.00309556	0.00282824	0.0031769	0.00392668	0.00247124	0.00329034	0.00346251	0.62585	0.693727	0.74643	0.681375	0.704868	0.680188	0.668726	0.663757	0.64217	0.609081	0.00499059	0.00305371	0.00219615	0.00454311	0.00401243	0.00467062	0.00587188	0.0037231	0.00512378	0.00568481	0
303451	china	0.00148998	0.00148851	0.000990144	0.00175951	0.00130029	0.00104119	0.00110803	0.00378201	0.00120534	0.00190311	0.728412	0.511883	0.446124	0.479815	0.439454	0.437284	0.484419	0.569332	0.618196	0.627515	0.00204552	0.00290791	0.00221944	0.00366707	0.00295889	0.00238103	0.00228735	0.00664289	0.00194977	0.00303278	0
303453	china	0.00121835	0.00158432	0.00255567	0.00206195	0.00240098	0.00196013	0.00131091	0.00256358	0.0013606	0.00100476	0.664702	0.566676	0.567971	0.564253	0.522649	0.493112	0.579082	0.677254	0.723384	0.717879	0.00183292	0.0027958	0.00449964	0.00365429	0.00459388	0.00397501	0.00226378	0.00378525	0.00188088	0.00139963	1
303461	china	0.0311515	0.00658761	0.00581643	0.00613115	0.00519917	0.00336325	0.00601882	0.0103653	0.0144019	0.0186281	0.905164	0.8232	0.856678	0.915752	0.933357	0.912599	0.916844	0.897714	0.897355	0.887001	0.0344153	0.00800245	0.00678951	0.00669521	0.0055704	0.00368535	0.00656472	0.0115463	0.0160492	0.0210012	0
303467	china	0.00617981	0.00772292	0.00667926	0.00756267	0.00841448	0.0096703	0.00780135	0.00357365	0.00348491	0.00346231	0.79839	0.644248	0.629793	0.567662	0.578826	0.55395	0.512358	0.631203	0.611129	0.694411	0.00774034	0.0119875	0.0106055	0.0133225	0.0145371	0.017457	0.0152264	0.00566166	0.00570242	0.00498597	1
303471	china	0.0225168	0.0368284	0.0342138	0.0273853	0.0268546	0.0277025	0.0237249	0.0316179	0.0447259	0.0351875	0.932656	0.831736	0.871726	0.889756	0.888697	0.868745	0.888538	0.916653	0.922009	0.939548	0.0241427	0.044279	0.0392484	0.0307784	0.0302179	0.031888	0.0267011	0.0344928	0.0485092	0.0374515	0
303473	china	0.00261112	0.00313981	0.00176601	0.00661875	0.00212506	0.0100532	0.0103976	0.00446026	0.000364753	0.00386813	0.100044	0.214741	0.17892	0.198637	0.166565	0.190945	0.296094	0.143755	0.127481	0.114066	0.0260997	0.0146214	0.00987043	0.0333209	0.0127581	0.0526499	0.0351159	0.0310267	0.00286123	0.0339114	0
303483	china	0.0960709	0.121983	0.122968	0.111404	0.0973353	0.122178	0.120351	0.11001	0.113417	0.0960709	0.997365	0.789859	0.8765	0.945776	0.916981	0.946386	0.973356	0.967366	0.977839	0.997365	0.0963248	0.154436	0.140295	0.117791	0.106148	0.129099	0.123645	0.113722	0.115987	0.0963248	1
303485	china	0.134643	0.12408	0.128786	0.178034	0.137961	0.177292	0.211276	0.202602	0.158625	0.143671	0.820436	0.840739	0.749168	0.833455	0.785905	0.810911	0.860551	0.907356	0.886602	0.826539	0.164112	0.147585	0.171906	0.21361	0.175544	0.218633	0.245512	0.223288	0.178914	0.173822	0
303487	china	0.0256419	0.0377303	0.0356609	0.0362642	0.0375023	0.0450355	0.0337278	0.0261281	0.0268457	0.0313596	0.709185	0.723091	0.827714	0.842117	0.82531	0.848457	0.849083	0.849608	0.785717	0.731019	0.0361569	0.0521793	0.0430836	0.0430631	0.0454403	0.0530793	0.0397226	0.0307531	0.0341672	0.0428985	0
303489	china	0.0271592	0.0382413	0.0307364	0.0417526	0.0360457	0.0333258	0.0602421	0.0427502	0.0771136	0.0274847	0.631308	0.840304	0.894502	0.913376	0.926682	0.898169	0.911721	0.914198	0.860248	0.630146	0.0430206	0.0455089	0.0343615	0.0457124	0.0388976	0.0371041	0.0660751	0.0467626	0.0896412	0.0436164	1
303491	china	0.000778589	0.0069385	0.00466707	0.00285656	0.00196344	0.0037672	0.00503013	0.000285083	0.000401365	0.000717875	0.449148	0.633082	0.473509	0.408751	0.379958	0.386981	0.44457	0.45085	0.381397	0.454107	0.00173348	0.0109599	0.00985636	0.0069885	0.00516752	0.00973485	0.0113146	0.000632324	0.00105235	0.00158085	0
303493	china	0.072388	0.0490889	0.024562	0.0418331	0.0304128	0.0372042	0.0430976	0.0675633	0.0869715	0.0765406	0.26172	0.539632	0.403916	0.463991	0.404214	0.466013	0.525346	0.489898	0.537423	0.272111	0.276585	0.0909673	0.0608096	0.0901592	0.0752394	0.0798351	0.0820365	0.137913	0.161831	0.281285	1
303505	china	0.0239698	0.0350001	0.0452841	0.0565159	0.0582646	0.0650254	0.0546198	0.0467688	0.0247554	0.0209104	0.374371	0.52472	0.478875	0.491684	0.498657	0.490937	0.495193	0.48023	0.409491	0.378381	0.064027	0.0667023	0.0945636	0.114944	0.116843	0.132452	0.1103	0.0973882	0.060454	0.0552628	0
303515	china	0.0143907	0.0172782	0.0180266	0.0177372	0.0227836	0.0127601	0.0198769	0.014687	0.0187463	0.023358	0.211666	0.195123	0.217473	0.198037	0.186336	0.173161	0.185939	0.257884	0.311029	0.300894	0.0679877	0.0885501	0.082891	0.0895646	0.122272	0.0736894	0.1069	0.056952	0.0602719	0.0776287	0
303519	china	0.0552796	0.0512304	0.0536225	0.0501499	0.0607291	0.041859	0.0430338	0.0533168	0.0513632	0.0555136	0.806765	0.738392	0.811026	0.756488	0.708785	0.745819	0.785937	0.813195	0.855723	0.809962	0.0685202	0.0693811	0.0661169	0.0662931	0.0856806	0.056125	0.0547548	0.0655646	0.0600232	0.0685386	0
303525	china	0.0674249	0.096843	0.0859419	0.107116	0.10365	0.111122	0.111239	0.102206	0.113802	0.0875779	0.811366	0.861666	0.86147	0.863295	0.851552	0.87234	0.858479	0.873367	0.873918	0.879158	0.0831005	0.11239	0.0997619	0.124078	0.121719	0.127384	0.129577	0.117025	0.13022	0.0996157	0
303527	china	0.0234066	0.0635094	0.0635341	0.0367933	0.0363629	0.0489195	0.0373831	0.0219285	0.0209505	0.0187211	0.947225	0.498232	0.60288	0.792968	0.741599	0.793845	0.81284	0.838036	0.890322	0.939003	0.0247107	0.12747	0.105384	0.0463994	0.0490331	0.0616235	0.0459907	0.0261665	0.0235314	0.0199372	1
303533	china	0.0216555	0.00552796	0.00482749	0.00510672	0.00177863	0.00436793	0.0114314	0.00440874	0.0157624	0.0221638	0.888987	0.258963	0.150427	0.280637	0.118843	0.153667	0.409506	0.626018	0.786607	0.886452	0.0243597	0.0213465	0.0320919	0.0181969	0.0149662	0.0284246	0.027915	0.00704252	0.0200385	0.0250029	1
303535	china	0.000162628	0.0102466	0.00871123	0.0143582	0.0187814	0.0153415	0.0104184	0.0101044	0.000725251	6.70286e-05	0.165239	0.23353	0.205931	0.283956	0.249159	0.30164	0.305241	0.291635	0.201571	0.173415	0.000984199	0.043877	0.0423016	0.0505648	0.0753793	0.0508602	0.0341318	0.0346473	0.00359799	0.000386522	1
303537	china	0.0875443	0.0506702	0.0575002	0.0592375	0.0715184	0.0693558	0.0497382	0.0397916	0.0570397	0.0869438	0.860638	0.792203	0.892029	0.900876	0.887534	0.895542	0.905413	0.921332	0.892762	0.879248	0.10172	0.0639611	0.06446	0.0657554	0.080581	0.0774456	0.0549343	0.0431892	0.0638913	0.0988842	0
303543	china	0.0367501	0.0659266	0.0586564	0.0512771	0.0407047	0.0553185	0.0561722	0.0561856	0.0723635	0.0334472	0.490241	0.706226	0.751296	0.706912	0.709808	0.716339	0.708753	0.68773	0.707171	0.563059	0.0749634	0.0933506	0.0780737	0.0725368	0.0573461	0.0772239	0.0792549	0.0816972	0.102328	0.0594026	1
303547	china	0.00345055	0.00398927	0.00576311	0.00590536	0.0058641	0.00565099	0.00484875	0.00763069	0.00930346	0.00442572	0.143417	0.105712	0.0735641	0.0966577	0.0546345	0.0833019	0.148907	0.121982	0.146904	0.131065	0.0240596	0.0377371	0.0783413	0.0610956	0.107333	0.0678375	0.0325623	0.0625557	0.0633302	0.0337673	0
303549	china	0.00442867	0.0221466	0.00861846	0.00771673	0.00508384	0.00740051	0.0120606	0.00718224	0.00716264	0.00418858	0.0289591	0.221079	0.107001	0.0252473	0.0229925	0.0283866	0.0278523	0.021318	0.0240354	0.0317852	0.152928	0.100175	0.0805457	0.305646	0.221109	0.260704	0.433018	0.336909	0.298004	0.131778	0
303551	china	0.0202328	0.00608067	0.00727095	0.0160289	0.0135886	0.0118276	0.01954	0.0213522	0.031477	0.0175568	0.390968	0.192924	0.174864	0.254618	0.196341	0.220542	0.286337	0.353228	0.387345	0.351627	0.0517507	0.0315184	0.0415806	0.0629528	0.069209	0.0536297	0.068241	0.0604488	0.0812635	0.0499301	0
303553	china	0.00504666	0.0187934	0.0204796	0.0102299	0.0102237	0.013988	0.00915248	0.00628257	0.00458743	0.00663602	0.161239	0.330675	0.289829	0.189867	0.214298	0.204598	0.165158	0.159975	0.113015	0.192444	0.0312992	0.0568333	0.0706611	0.0538791	0.0477081	0.0683681	0.0554165	0.0392723	0.0405914	0.0344828	0
303555	china	0.0195799	0.0349571	0.0286831	0.0254752	0.0300095	0.0292061	0.0292282	0.00936174	0.022887	0.0236569	0.304654	0.37693	0.257508	0.256585	0.299993	0.277531	0.252174	0.168833	0.210721	0.269985	0.0642694	0.0927417	0.111387	0.0992859	0.100034	0.105235	0.115905	0.0554497	0.108613	0.0876229	0
303557	china	0.00662655	0.00945431	0.0134472	0.0111191	0.0145227	0.00945493	0.00842925	0.0111874	0.0076108	0.00632911	0.175536	0.297918	0.317431	0.290868	0.301079	0.272497	0.303367	0.285096	0.218843	0.18261	0.0377504	0.0317346	0.0423627	0.0382273	0.0482353	0.0346974	0.0277856	0.0392406	0.0347774	0.0346591	0
303559	china	0.0243277	0.0213323	0.0199756	0.0195829	0.020774	0.0133486	0.014057	0.0320559	0.0322882	0.0254892	0.46997	0.477363	0.489126	0.534876	0.54071	0.482488	0.573779	0.548958	0.445683	0.455867	0.0517644	0.0446878	0.0408394	0.036612	0.0384198	0.0276661	0.024499	0.0583941	0.0724466	0.0559135	0
303561	china	0.0244883	0.0157769	0.0160902	0.0111405	0.0100605	0.0166313	0.0073087	0.00990386	0.0161302	0.0155881	0.676947	0.602969	0.660306	0.676849	0.679347	0.683711	0.672713	0.668727	0.653452	0.647821	0.0361746	0.0261653	0.0243678	0.0164593	0.014809	0.0243251	0.0108645	0.01481	0.0246846	0.0240624	0
303563	china	0.0173574	0.00750985	0.00713466	0.00985959	0.00656649	0.0104555	0.0121877	0.0109287	0.006544	0.0119043	0.635922	0.522963	0.523948	0.550188	0.523994	0.590301	0.552417	0.533611	0.505798	0.584099	0.0272949	0.0143602	0.0136171	0.0179204	0.0125316	0.0177122	0.0220625	0.0204807	0.012938	0.0203807	0
303569	china	0.00107754	0.000343708	0.000328772	0.000661171	0.000941315	0.000396454	0.000710033	0.000534394	0.000750168	0.00111669	0.197194	0.241352	0.256682	0.233195	0.250745	0.270712	0.200189	0.194716	0.193689	0.203385	0.00546437	0.00142409	0.00128085	0.00283527	0.00375408	0.00146449	0.00354681	0.00274448	0.00387306	0.00549054	0
303571	china	0.00131858	0.00973926	0.0104442	0.0124335	0.0132045	0.0137465	0.0124393	0.00902058	0.0218496	0.00139895	0.72405	0.678752	0.725103	0.740681	0.725357	0.787931	0.692194	0.75712	0.751708	0.72523	0.00182113	0.0143488	0.0144037	0.0167866	0.0182042	0.0174463	0.0179708	0.0119143	0.0290666	0.00192897	0
303573	china	0.00500252	0.00410557	0.00358031	0.00512053	0.00326177	0.0078166	0.00617561	0.00305429	0.00658496	0.00711539	0.329367	0.328789	0.249971	0.281696	0.247684	0.3049	0.279081	0.306621	0.386646	0.409927	0.0151883	0.012487	0.0143229	0.0181775	0.0131691	0.0256366	0.0221284	0.00996113	0.017031	0.0173577	0
303575	china	0.0102197	0.0045673	0.00597375	0.00670583	0.00871966	0.00772299	0.00429894	0.0036678	0.00602465	0.0102197	0.229433	0.395714	0.454394	0.478947	0.496917	0.445419	0.438655	0.557657	0.491191	0.229433	0.0445434	0.0115419	0.0131466	0.0140012	0.0175475	0.0173387	0.00980028	0.00657716	0.0122654	0.0445434	1
303577	china	0.00621423	0.0172321	0.00841624	0.00290877	0.00060656	0.00579052	0.00441176	0.000993904	0.00376732	0.00803691	0.670856	0.555002	0.606433	0.692941	0.72174	0.697372	0.664912	0.674817	0.689686	0.685618	0.00926314	0.0310488	0.0138783	0.00419771	0.000840413	0.00830334	0.00663511	0.00147285	0.00546238	0.0117221	1
303579	china	0.00611845	0.00540536	0.00734107	0.0180185	0.00373436	0.0306507	0.0157129	0.0314256	0.0120256	0.00611845	0.64847	0.328871	0.37923	0.51072	0.429855	0.467771	0.552767	0.703679	0.678499	0.64847	0.00943521	0.0164361	0.0193579	0.0352805	0.00868749	0.0655251	0.028426	0.044659	0.0177239	0.00943521	0
303583	china	0.0579065	0.0079098	0.0100609	0.00411036	0.00270557	0.00141115	0.00284912	0.0148354	0.0142368	0.0579065	0.815145	0.358115	0.36474	0.251044	0.311639	0.193065	0.191053	0.29908	0.37358	0.815145	0.0710383	0.0220873	0.0275837	0.0163731	0.00868176	0.00730919	0.0149127	0.0496036	0.0381092	0.0710383	1
303585	china	0.00192585	0.0060385	0.0089074	0.00574314	0.00498139	0.00881282	0.0042787	0.00433896	0.00599891	0.00192585	0.619162	0.325602	0.401179	0.531796	0.531212	0.4878	0.514807	0.622628	0.632612	0.619162	0.00311042	0.0185456	0.022203	0.0107995	0.00937739	0.0180665	0.00831128	0.00696879	0.00948276	0.00311042	0
303587	china	0.0171569	0.00454916	0.0107546	0.0203094	0.0150797	0.0156013	0.0338584	0.0215672	0.0754428	0.0171569	0.806373	0.301353	0.407196	0.567016	0.600296	0.556274	0.571638	0.49866	0.576848	0.806373	0.0212766	0.0150958	0.0264114	0.035818	0.0251204	0.0280461	0.0592306	0.0432503	0.130784	0.0212766	0
303589	china	0	0.00837254	0.00727361	0.00127224	0.000732428	0.00298388	0.000567042	0.000337363	0.000710788	0	0.228995	0.339641	0.366661	0.344637	0.332798	0.322258	0.396013	0.347635	0.330569	0.228995	0	0.0246512	0.0198374	0.00369155	0.00220082	0.00925929	0.00143188	0.000970451	0.00215019	0	1
303591	china	0.0119185	0.00430502	0.00984351	0.0212494	0.0189119	0.0234739	0.0132968	0.0332761	0.0142433	0.0119185	0.455891	0.316091	0.37458	0.43769	0.490807	0.432707	0.400619	0.388299	0.462807	0.455891	0.0261433	0.0136195	0.0262788	0.0485491	0.0385321	0.054249	0.0331907	0.0856971	0.030776	0.0261433	1
303593	china	0.00476621	0.00608582	0.0061114	0.00854331	0.0173733	0.0054552	0.00238308	0.00388568	0.00408105	0.00523702	0.429956	0.36079	0.374814	0.443195	0.433784	0.435619	0.446679	0.470003	0.462553	0.397581	0.0110853	0.016868	0.0163052	0.0192766	0.0400506	0.0125229	0.00533511	0.00826736	0.00882288	0.0131722	1
303597	china	0	0.0146267	0.00850562	0.00130236	0.00230437	0.000700219	0.00107054	0.000577923	0.000219042	0	0.152258	0.367374	0.32907	0.210215	0.18607	0.205	0.236005	0.234926	0.209696	0.152258	0	0.0398141	0.0258474	0.00619536	0.0123844	0.00341571	0.0045361	0.00246002	0.00104457	0	0
303599	china	0.000623636	0.0117789	0.00680428	0.000699405	0.00132902	0.000320858	0.000392642	0.000465893	0.000816287	0.000694264	0.140563	0.392568	0.322146	0.243976	0.304055	0.199881	0.214359	0.235664	0.189802	0.148759	0.0044367	0.0300047	0.0211217	0.0028667	0.00437099	0.00160525	0.0018317	0.00197694	0.00430074	0.00466704	1
303601	china	0.00290216	0.00991672	0.0065243	0.0147045	0.00809642	0.0353837	0.0082868	0.0025136	0.00169976	0.00290216	0.13267	0.339645	0.250264	0.263068	0.302089	0.3478	0.210217	0.116174	0.0823985	0.13267	0.021875	0.0291973	0.0260696	0.0558961	0.0268014	0.101736	0.0394201	0.0216365	0.0206285	0.021875	0
303605	china	0.00459463	0.0121164	0.00143107	0.000834286	0.00095363	0.000778797	0.00104764	0.000442888	0.00089729	0.00460145	0.227805	0.460817	0.237397	0.127434	0.141001	0.105331	0.12634	0.141482	0.167075	0.226807	0.0201692	0.0262934	0.00602818	0.00654683	0.00676329	0.00739383	0.00829217	0.00313034	0.00537057	0.020288	1
303607	china	0.000634921	0.00572498	0.00341091	0.00386333	0.00639787	0.00397835	0.00176284	0.00108938	0.000587027	0.000634921	0.377143	0.32754	0.377334	0.424519	0.422141	0.500228	0.398574	0.339453	0.531161	0.377143	0.0016835	0.0174787	0.00903951	0.00910048	0.0151558	0.00795306	0.00442287	0.00320923	0.00110518	0.0016835	0
303609	china	0	0.00506995	0.00296839	0.000848031	0.00127127	0.000349151	0.000788861	0.000890388	0.000665976	0	0.131868	0.321887	0.328692	0.289339	0.328187	0.294997	0.287839	0.212699	0.235864	0.131868	0	0.0157507	0.00903092	0.00293093	0.00387362	0.00118357	0.00274064	0.00418614	0.00282355	0	0
303611	china	0.000919681	0.00632368	0.0148741	0.00168651	0.00271301	0.00127062	0.00131039	0.0009493	0.000556664	0.000857045	0.0121091	0.326798	0.354576	0.120282	0.191161	0.109563	0.0864615	0.0508016	0.0228232	0.0105417	0.0759494	0.0193505	0.041949	0.0140213	0.0141923	0.0115971	0.0151557	0.0186864	0.0243902	0.0813008	0
303853	china	0.00630418	0.0231404	0.0191341	0.0203577	0.0192089	0.0254784	0.0209136	0.0135871	0.00810723	0.00651997	0.995159	0.254654	0.348696	0.584181	0.477038	0.519419	0.652205	0.804872	0.876878	0.995459	0.00633484	0.0908697	0.0548733	0.0348483	0.040267	0.0490518	0.032066	0.016881	0.00924556	0.00654971	1
303855	china	0.0109511	0.0300738	0.0246399	0.0128852	0.0143214	0.0142905	0.00450365	0.018724	0.0152233	0.0092447	0.406541	0.628111	0.586702	0.623469	0.638367	0.632972	0.614952	0.594449	0.576478	0.396579	0.0269373	0.0478799	0.0419973	0.0206669	0.0224344	0.0225769	0.00732357	0.031498	0.0264075	0.0233111	1
303859	china	0.0100161	0.0340581	0.034068	0.0431046	0.0228132	0.0445535	0.0625931	0.0544319	0.0384295	0.0098212	0.667903	0.773949	0.727082	0.720321	0.626678	0.724595	0.802441	0.786672	0.704077	0.667128	0.0149963	0.0440056	0.0468558	0.0598408	0.0364034	0.0614875	0.0780033	0.0691927	0.0545814	0.0147216	1
303861	china	0.028621	0.02597	0.0344502	0.0272267	0.023928	0.0194377	0.0386773	0.030563	0.0310639	0.0282507	0.991203	0.797054	0.844738	0.83002	0.837102	0.802355	0.792171	0.910515	0.975619	0.991046	0.028875	0.0325825	0.0407821	0.0328025	0.0285844	0.0242258	0.0488244	0.0335667	0.0318401	0.028506	0
303863	china	0.0177477	0.0211949	0.0132617	0.0121482	0.0148587	0.0106255	0.0110343	0.0113962	0.0199954	0.0147943	0.616244	0.677068	0.679418	0.529865	0.525821	0.504617	0.551411	0.544512	0.607313	0.627601	0.0287997	0.0313039	0.0195192	0.0229269	0.028258	0.0210566	0.0200111	0.0209291	0.0329244	0.0235728	0
303865	china	0.00868698	0.0354669	0.0465012	0.022347	0.0269737	0.0225289	0.0272309	0.010084	0.00548034	0.00513436	0.868177	0.688581	0.855817	0.864149	0.895032	0.867157	0.85357	0.831566	0.792995	0.849377	0.010006	0.0515073	0.0543355	0.0258601	0.0301371	0.0259802	0.0319023	0.0121266	0.00691093	0.00604486	0
303867	china	0.071498	0.0329172	0.0489593	0.0594367	0.0420962	0.0690557	0.0952736	0.0307173	0.0552142	0.0653357	0.702521	0.753973	0.743307	0.711726	0.747233	0.715993	0.693554	0.671207	0.658113	0.72436	0.101773	0.0436584	0.0658669	0.0835106	0.056336	0.0964475	0.13737	0.0457642	0.0838977	0.0901979	1
303869	china	0.0103507	0.0206798	0.0191809	0.0276987	0.0340845	0.035316	0.0174581	0.0201896	0.0122988	0.0105803	0.296643	0.391204	0.325499	0.383929	0.355435	0.381638	0.402874	0.406002	0.379182	0.314101	0.0348927	0.0528619	0.0589276	0.0721454	0.0958953	0.0925379	0.0433339	0.0497279	0.0324351	0.0336842	0
303871	china	0.0234528	0.0238126	0.0322855	0.0221032	0.0240816	0.0240569	0.0209834	0.0183436	0.016791	0.0164634	0.250356	0.445761	0.3739	0.335308	0.337245	0.35027	0.337663	0.311388	0.294363	0.255874	0.0936779	0.05342	0.0863479	0.0659191	0.071407	0.0686809	0.0621428	0.0589092	0.0570418	0.064342	0
303873	china	0.119077	0.0221528	0.0263729	0.0385475	0.0386025	0.0316919	0.0307073	0.0566081	0.0324037	0.107362	0.643859	0.388695	0.54385	0.623561	0.66471	0.581342	0.600932	0.646394	0.666739	0.633114	0.184942	0.0569927	0.048493	0.0618184	0.0580741	0.054515	0.0510995	0.0875753	0.0486002	0.169577	0
303875	china	0.0488835	0.0269483	0.0229697	0.0342406	0.0322333	0.0256193	0.0472337	0.0342223	0.042523	0.044489	0.406521	0.475409	0.372116	0.385353	0.36652	0.322513	0.42151	0.464181	0.508185	0.434755	0.120248	0.0566844	0.0617272	0.0888551	0.0879443	0.0794364	0.112058	0.0737262	0.0836763	0.102331	0
303877	china	0.00236262	0.0223488	0.0268805	0.0307772	0.0226619	0.0265028	0.0434865	0.034051	0.0254159	0.00236653	0.447585	0.406026	0.542033	0.69159	0.696568	0.709028	0.700664	0.645751	0.561748	0.453048	0.00527859	0.0550428	0.0495919	0.044502	0.0325336	0.0373791	0.0620647	0.0527308	0.0452443	0.00522357	0
303879	china	0.00391441	0.0199164	0.0352437	0.0271554	0.0377556	0.030446	0.0168961	0.0148534	0.00659466	0.00396249	0.529941	0.436564	0.503772	0.576742	0.550973	0.602039	0.581839	0.578477	0.470408	0.5243	0.00738649	0.0456207	0.0699596	0.0470842	0.0685254	0.0505714	0.0290391	0.0256768	0.014019	0.00755767	0
303885	china	0.0142923	0.0310632	0.0141591	0.0297687	0.0264139	0.0220523	0.0340729	0.0372635	0.0411027	0.0185514	0.441804	0.534754	0.461227	0.598293	0.559675	0.575581	0.659073	0.601006	0.581196	0.482945	0.0323498	0.0580888	0.0306988	0.0497561	0.0471951	0.0383131	0.0516982	0.062002	0.0707208	0.038413	0
303887	china	0.0168369	0.0155025	0.00812106	0.0133217	0.010402	0.0161089	0.0169858	0.00970833	0.0240059	0.019249	0.446923	0.374216	0.302024	0.389476	0.354835	0.412629	0.388483	0.412027	0.466549	0.414399	0.0376729	0.0414266	0.0268888	0.0342041	0.0293149	0.0390397	0.0437235	0.0235624	0.0514541	0.0464503	0
303889	china	0.0170856	0.0365852	0.0203772	0.0132273	0.0126545	0.0103256	0.0155982	0.015487	0.0202491	0.0223032	0.37902	0.53792	0.420915	0.379233	0.372239	0.362914	0.371072	0.424781	0.408577	0.361764	0.0450783	0.0680124	0.0484117	0.0348792	0.0339956	0.0284519	0.0420355	0.0364587	0.0495601	0.0616512	0
303891	china	0.0162659	0.0157375	0.0275673	0.0194293	0.0147968	0.0120616	0.0202025	0.0375541	0.0324	0.0167227	0.472085	0.471641	0.59246	0.630747	0.634118	0.624743	0.631038	0.630115	0.512974	0.456201	0.0344554	0.0333675	0.0465302	0.0308037	0.0233345	0.0193065	0.0320148	0.0595989	0.0631611	0.0366564	1
303919	china	0.0516136	0.0296906	0.0329431	0.0468301	0.0229176	0.0538122	0.0527202	0.0702626	0.0390815	0.059762	0.755378	0.784015	0.764293	0.787853	0.758238	0.776428	0.805401	0.833892	0.720145	0.772552	0.0683281	0.0378699	0.0431027	0.0594402	0.0302249	0.0693074	0.0654584	0.0842587	0.0542689	0.0773566	0
303921	china	0.0307356	0.0369948	0.0416356	0.0285426	0.0116475	0.0217893	0.0406438	0.0512097	0.052721	0.0324934	0.950701	0.638606	0.759581	0.897187	0.858433	0.862566	0.942222	0.95409	0.96126	0.955097	0.0323294	0.0579306	0.0548138	0.0318135	0.0135684	0.025261	0.0431361	0.0536739	0.0548457	0.034021	0
303923	china	0.0120204	0.0236922	0.0147388	0.0109107	0.00911914	0.0112264	0.00917187	0.015648	0.00867016	0.0164008	0.849006	0.770538	0.756807	0.674612	0.685012	0.651767	0.662067	0.706222	0.811677	0.929394	0.0141582	0.0307477	0.0194749	0.0161734	0.0133124	0.0172245	0.0138534	0.0221574	0.0106818	0.0176467	0
303925	china	0.0696135	0.0461834	0.0529373	0.0589787	0.0334407	0.0521782	0.0986572	0.0582995	0.0571263	0.0357708	0.564347	0.530993	0.661259	0.496255	0.512646	0.467351	0.492182	0.514513	0.46494	0.454462	0.123352	0.0869755	0.0800553	0.118848	0.0652314	0.111647	0.200449	0.11331	0.122868	0.0787102	0
303927	china	0.0201587	0.0713765	0.0750776	0.046771	0.0812718	0.0220829	0.0410035	0.0378044	0.0189383	0.0215426	0.970547	0.731583	0.775739	0.744993	0.727125	0.730573	0.716164	0.82308	0.947531	0.962636	0.0207705	0.0975644	0.096782	0.0627805	0.111771	0.0302268	0.0572543	0.0459304	0.019987	0.0223788	0
303929	china	0.00249045	0.04972	0.0482648	0.0110403	0.0177651	0.0128275	0.00306967	0.00518006	0.00500156	0.00249045	0.211487	0.536862	0.53874	0.256866	0.367442	0.251975	0.162652	0.168552	0.149628	0.211487	0.0117759	0.0926122	0.0895882	0.0429808	0.0483482	0.0509078	0.0188727	0.0307326	0.0334267	0.0117759	1
303931	china	0.0326418	0.0586665	0.107547	0.090822	0.0879789	0.0787979	0.101587	0.0989936	0.0538056	0.0411412	0.948776	0.563855	0.792562	0.921868	0.898703	0.915983	0.926856	0.960918	0.976346	0.964475	0.0344041	0.104045	0.135695	0.0985195	0.0978954	0.0860255	0.109604	0.10302	0.0551092	0.0426566	1
303933	china	0.115755	0.0465224	0.0568545	0.124199	0.0949712	0.119643	0.142182	0.160268	0.114841	0.136354	0.980928	0.464212	0.567455	0.864742	0.771591	0.87077	0.915168	0.957213	0.977959	0.978275	0.118006	0.100218	0.100192	0.143626	0.123085	0.137399	0.155361	0.167432	0.11743	0.139382	1
303937	china	0.00466311	0.0249738	0.0164708	0.0316427	0.0258183	0.0336292	0.0406584	0.028595	0.00910021	0.00502133	0.18466	0.354665	0.440124	0.406878	0.369283	0.445896	0.451686	0.368598	0.214659	0.181686	0.0252524	0.0704151	0.0374231	0.0777695	0.0699145	0.0754194	0.0900145	0.0775778	0.0423939	0.0276374	0
303939	china	0.0952734	0.102912	0.108058	0.097904	0.0891305	0.112746	0.103232	0.0847069	0.183255	0.122197	0.736216	0.80082	0.779041	0.703074	0.736362	0.733632	0.673259	0.641911	0.772409	0.811653	0.12941	0.128508	0.138706	0.139251	0.121042	0.153682	0.153332	0.131961	0.237251	0.150553	1
303941	china	0.137922	0.120708	0.129758	0.163448	0.152106	0.169433	0.169018	0.167222	0.172557	0.131073	0.979151	0.82603	0.89776	0.93016	0.932288	0.932816	0.911425	0.945806	0.94371	0.974232	0.140859	0.14613	0.144535	0.175721	0.163154	0.181636	0.185443	0.176804	0.18285	0.13454	0
303995	china	0.0123623	0.00775731	0.00912291	0.00828431	0.00835579	0.00692631	0.00530782	0.0135278	0.00442977	0.0181933	0.66469	0.68734	0.797989	0.852501	0.896119	0.862521	0.858187	0.765148	0.699788	0.65866	0.0185986	0.011286	0.0114324	0.00971765	0.00932442	0.0080303	0.00618492	0.01768	0.00633016	0.0276217	0
303997	chiina	0.00218699	0.00305505	0.00595368	0.00890771	0.010846	0.0145597	0.00180326	0.00414785	0.00119059	0.00218699	0.998359	0.620082	0.734661	0.765472	0.740518	0.772188	0.776662	0.793889	0.957414	0.998359	0.00219058	0.00810398	0.0116369	0.00124354	0.00219058	0.0188551	0.00232181	0.00522473	0.0357844	0.032541	1
304009	china	0	0.00274578	0.00204466	0.00236238	0.0013084	0.00286077	0.00356797	0.00215383	0.00126156	0	1	0.772434	0.869033	0.894854	0.918417	0.897717	0.851181	0.896985	0.960147	1	0	0.00355471	0.0023528	0.00263996	0.00142463	0.00318671	0.00419178	0.00240119	0.00131393	0	1
304037	china	0.00885324	0.0171751	0.0222172	0.0381403	0.0370826	0.0398707	0.0367342	0.0390604	0.0216701	0.00974849	0.188292	0.615337	0.527515	0.400819	0.448811	0.383879	0.400872	0.35136	0.269898	0.17277	0.0470188	0.0279117	0.0421167	0.0951558	0.0826241	0.103863	0.0916357	0.111169	0.08029	0.0564246	0
304047	china	0.114245	0.0348708	0.029928	0.0467783	0.0344227	0.0313089	0.04142	0.0945126	0.103422	0.10179	0.813441	0.818312	0.82004	0.846711	0.857558	0.838517	0.822375	0.87	0.859709	0.864733	0.140447	0.0426131	0.0364957	0.055247	0.0401404	0.0373384	0.0503663	0.108635	0.120299	0.117713	0
304049	china	0.0343918	0.0491185	0.0471125	0.061094	0.0692991	0.0488597	0.0578833	0.0692341	0.04339	0.0306581	0.865361	0.77282	0.79907	0.83204	0.817354	0.851025	0.812511	0.850741	0.80285	0.843032	0.0397427	0.0635575	0.0589591	0.0734267	0.0847847	0.0574128	0.0712401	0.0813809	0.054045	0.0363664	0
304057	china	0.0997217	0.0153957	0.0410541	0.0479765	0.0441559	0.0519492	0.0568859	0.038056	0.0669019	0.0940849	0.969256	0.885116	0.915539	0.908236	0.941273	0.936859	0.864609	0.872202	0.934385	0.965647	0.102885	0.017394	0.0448415	0.0528238	0.0469108	0.0554504	0.0657938	0.0436321	0.0715999	0.0974319	0
304063	china	0.00640342	0.0202537	0.0102795	0.0100077	0.00873431	0.0127279	0.0100088	0.00815491	0.00309069	0.00685986	0.556504	0.765876	0.68104	0.669493	0.669333	0.670046	0.683596	0.651365	0.540198	0.590998	0.0115065	0.0264452	0.0150938	0.0149482	0.0130493	0.0189956	0.0146414	0.0125197	0.0057214	0.0116072	1
304069	china	0.135908	0.102534	0.115687	0.167662	0.12643	0.18926	0.166998	0.220324	0.136879	0.14025	0.951748	0.828773	0.787927	0.828456	0.790536	0.820215	0.865485	0.876106	0.944868	0.950461	0.142798	0.123718	0.146825	0.202379	0.159929	0.230745	0.192953	0.251481	0.144865	0.14756	1
304075	china	0.0161436	0.0154371	0.0118558	0.0166621	0.0217943	0.0126615	0.0137717	0.0171778	0.015574	0.0174637	0.890783	0.749474	0.702449	0.731073	0.680702	0.735491	0.761629	0.777207	0.878159	0.922174	0.018123	0.0205973	0.0168779	0.0227912	0.0320174	0.0172151	0.0180819	0.022102	0.0177348	0.0189376	1
304077	china	0.00996355	0.0143953	0.0103541	0.0162589	0.0110787	0.0214049	0.014299	0.0195034	0.00652465	0.0155912	0.219851	0.541958	0.540015	0.611312	0.629148	0.636768	0.615801	0.544271	0.385593	0.291953	0.0453196	0.0265617	0.0191736	0.0265967	0.0176091	0.033615	0.0232201	0.0358339	0.0169211	0.0534032	1
304079	china	0.0771861	0.0658644	0.0668147	0.0478429	0.0506073	0.0432296	0.0568047	0.0388705	0.102645	0.0785469	0.758455	0.80245	0.846708	0.85972	0.840732	0.879406	0.858177	0.864975	0.821802	0.765007	0.101768	0.0820791	0.0789112	0.0556494	0.0601944	0.0491578	0.0661923	0.0449383	0.124903	0.102675	0
304081	china	0.0567967	0.0595949	0.0451459	0.0350553	0.0447526	0.0388345	0.0304406	0.0232104	0.0455573	0.0489023	0.777963	0.770871	0.766187	0.817623	0.764608	0.815415	0.863134	0.837632	0.765522	0.756619	0.0730069	0.0773085	0.0589228	0.0428746	0.0585301	0.0476254	0.0352675	0.0277096	0.0595114	0.0646327	0
304083	china	0.0736688	0.116081	0.097632	0.1276	0.11458	0.113295	0.129155	0.163524	0.116012	0.0977133	0.905007	0.905364	0.874679	0.816545	0.786645	0.790309	0.844327	0.862441	0.822827	0.883261	0.0814014	0.128214	0.11162	0.156269	0.145657	0.143356	0.152968	0.189606	0.140992	0.110628	1
304085	china	0.0155351	0.0522682	0.0476678	0.0448491	0.0361419	0.0282396	0.0915795	0.0275058	0.0184752	0.0155777	0.802647	0.856998	0.723889	0.761857	0.625819	0.712654	0.873726	0.962272	0.970241	0.802106	0.0193548	0.0609899	0.0658496	0.0588681	0.0577514	0.039626	0.104815	0.0285843	0.0190419	0.019421	0
304087	china	0.0870733	0.0792433	0.0637774	0.0396842	0.0356651	0.0489878	0.0397081	0.0321085	0.0417804	0.0870733	0.939981	0.858735	0.902593	0.934108	0.950001	0.961121	0.901864	0.899447	0.923712	0.939981	0.092633	0.0922791	0.0706602	0.0424835	0.0375422	0.0509695	0.044029	0.0356981	0.045231	0.092633	0
304089	china	0.00368324	0.0583748	0.0591723	0.0395925	0.061176	0.0308033	0.0309957	0.0229726	0.0196307	0.00369738	0.87902	0.78405	0.818269	0.872374	0.884328	0.883515	0.849049	0.86138	0.900507	0.878555	0.00419017	0.0744529	0.072314	0.0453848	0.069178	0.0348645	0.0365064	0.0266695	0.0217996	0.00420848	1
304091	china	0.0399615	0.0476409	0.0386388	0.0312091	0.0327685	0.0342955	0.0366815	0.0180207	0.0185475	0.0313143	0.673674	0.870339	0.867497	0.853771	0.84354	0.834258	0.888363	0.855507	0.809834	0.714003	0.0593188	0.0547383	0.0445405	0.0365544	0.0388464	0.041109	0.0412911	0.0210644	0.0229029	0.0438574	1
304093	china	0.0239425	0.0690425	0.046127	0.0355731	0.037188	0.0377888	0.0292135	0.0376032	0.0328439	0.0243616	0.984497	0.865761	0.867205	0.87282	0.869672	0.879914	0.858774	0.884521	0.913887	0.981539	0.0243195	0.0797477	0.0531904	0.0407565	0.042761	0.042946	0.0340177	0.0425124	0.0359387	0.0248198	1
304097	china	0.0814722	0.103536	0.108109	0.121739	0.121446	0.106385	0.130706	0.136072	0.127994	0.0814722	0.60168	0.804728	0.773999	0.764843	0.753815	0.727223	0.78258	0.826485	0.775005	0.60168	0.135408	0.128659	0.139676	0.159169	0.161109	0.146289	0.16702	0.16464	0.165152	0.135408	1
304099	china	0.157673	0.107508	0.126863	0.147297	0.15711	0.146922	0.145291	0.131899	0.160705	0.162859	0.852784	0.829928	0.799768	0.769705	0.744245	0.792387	0.762014	0.790753	0.790168	0.852195	0.184892	0.129539	0.158625	0.191368	0.211099	0.185418	0.190668	0.166801	0.203381	0.191105	1
304101	china	0.00543534	0.0193379	0.0168919	0.0195616	0.0213506	0.0253146	0.0186517	0.00961808	0.00454077	0.00712463	0.884209	0.844331	0.868449	0.879789	0.895153	0.879929	0.855403	0.884101	0.897698	0.912089	0.00614712	0.0229032	0.0194507	0.0222344	0.0238513	0.0287689	0.0218045	0.0108789	0.00505824	0.00781134	0
304103	china	0.0272204	0.0763902	0.090245	0.0493151	0.0655188	0.0493541	0.0229015	0.0542528	0.0364273	0.0314807	0.722816	0.841811	0.850416	0.842053	0.912149	0.885833	0.786198	0.727315	0.754925	0.751449	0.0376589	0.0907451	0.106119	0.0585653	0.0718291	0.0557149	0.0291294	0.0745933	0.0482529	0.0418933	0
304105	china	0.109472	0.0834565	0.100232	0.106001	0.0833275	0.115367	0.123001	0.110317	0.0996671	0.0891931	0.763583	0.817475	0.763962	0.733459	0.725093	0.706987	0.763213	0.750557	0.686871	0.737191	0.143366	0.102091	0.1312	0.144522	0.11492	0.163181	0.161162	0.146981	0.145103	0.12099	0
304109	china	0.0212303	0.0692724	0.0683661	0.0664306	0.0545571	0.0692068	0.0600072	0.0901132	0.0959035	0.0271672	0.810121	0.833948	0.895308	0.87724	0.886693	0.878941	0.890549	0.842662	0.848306	0.795102	0.0262064	0.0830657	0.0763605	0.0757269	0.0615288	0.0787389	0.0673822	0.106939	0.113053	0.0341682	0
304113	china	0.104209	0.0603519	0.0831722	0.117807	0.0972146	0.141701	0.145704	0.0830267	0.0933885	0.122427	0.612237	0.479826	0.646507	0.824375	0.778513	0.847674	0.87833	0.80249	0.718411	0.614156	0.170211	0.125779	0.128649	0.142905	0.124872	0.167165	0.165888	0.103461	0.129993	0.199341	0
304115	china	0.0029185	0.0259473	0.0246954	0.00168832	0.000966264	0.00331426	0.00143987	0.000841798	0.00123609	0.00377726	0.101137	0.147422	0.169781	0.115438	0.0853254	0.130005	0.104041	0.158927	0.13946	0.103233	0.0288569	0.176007	0.145454	0.0146253	0.0113245	0.0254933	0.0138394	0.00529676	0.0088634	0.0365896	0
304117	china	0.0173192	0.0378196	0.0299079	0.0253042	0.019859	0.0290386	0.027154	0.0259496	0.0205672	0.015757	0.886425	0.820011	0.822383	0.854189	0.834242	0.850546	0.865792	0.872392	0.849433	0.874581	0.0195383	0.0461208	0.0363674	0.0296237	0.0238049	0.0341411	0.0313631	0.0297453	0.0242129	0.0180166	1
304119	china	0.0994401	0.0160832	0.0128496	0.0381205	0.0285292	0.050083	0.0327585	0.0441044	0.0393479	0.0974978	0.689476	0.342694	0.226619	0.347569	0.225827	0.368196	0.408745	0.464556	0.644898	0.692333	0.144225	0.0469317	0.0567012	0.109678	0.126332	0.136023	0.0801442	0.0949387	0.0610143	0.140825	1
304121	china	0.0505923	0.0552667	0.0513629	0.0547981	0.0388693	0.0759476	0.0639452	0.0392921	0.0569701	0.0506345	0.694595	0.796068	0.846143	0.802881	0.833923	0.849724	0.761701	0.720783	0.651653	0.693429	0.0728371	0.0694246	0.0607024	0.0682518	0.0466102	0.0893791	0.0839505	0.0545131	0.087424	0.0730205	1
304123	china	0.0249686	0.058292	0.081614	0.0403489	0.0399741	0.0494701	0.0400285	0.0277395	0.0558956	0.0273944	0.8368	0.729513	0.758862	0.702065	0.662055	0.692572	0.711544	0.774442	0.871451	0.846515	0.0298382	0.0799054	0.107548	0.0574718	0.0603787	0.0714295	0.0562558	0.0358187	0.0641408	0.0323614	1
304125	china	0.0685726	0.0553965	0.0710272	0.0995184	0.075102	0.123702	0.118144	0.0801394	0.0667444	0.0455991	0.690015	0.795245	0.737088	0.793003	0.790155	0.827384	0.797032	0.742603	0.568647	0.645619	0.0993784	0.0696597	0.0963619	0.125496	0.0950472	0.14951	0.14823	0.107917	0.117374	0.0706285	0
304127	china	0.130139	0.0672134	0.0578496	0.0754111	0.0857386	0.0778073	0.0678493	0.0652847	0.109144	0.133214	0.915773	0.590293	0.553782	0.704328	0.682737	0.688686	0.70235	0.760847	0.798834	0.902544	0.142109	0.113864	0.104463	0.107068	0.125581	0.112979	0.0966033	0.0858053	0.13663	0.147598	1
304129	china	0.024817	0.0446292	0.0492547	0.0436825	0.0530981	0.0437034	0.0334196	0.039677	0.0558425	0.0372192	0.861989	0.767178	0.798414	0.733853	0.789794	0.70383	0.710254	0.712604	0.784328	0.8442	0.0287904	0.0581731	0.0616907	0.0595248	0.0672304	0.0620936	0.0470531	0.0556788	0.0711978	0.0440881	1
304209	china	0.00380271	0.00574086	0.00606131	0.00325767	0.00254968	0.00395009	0.0026117	0.00409642	0.00334303	0.00206263	0.721461	0.775465	0.798731	0.794367	0.782515	0.789631	0.792796	0.818521	0.752711	0.716199	0.00527085	0.00740313	0.00758868	0.00410097	0.00325832	0.00500245	0.00329428	0.00500466	0.00444132	0.00287997	0
304213	china	0.00624533	0.0106014	0.0098601	0.00417042	0.00339859	0.00461056	0.00436355	0.00431334	0.00566517	0.00637342	0.918773	0.747629	0.764006	0.802976	0.775725	0.783554	0.803003	0.851251	0.914664	0.939747	0.00679747	0.01418	0.0129058	0.0051937	0.00438118	0.00588416	0.00543404	0.00506706	0.00619371	0.00678206	1
304219	china	0.00506603	0.00420827	0.00244103	0.00252466	0.00457875	0.00101377	0.00157759	0.00262977	0.00296655	0.00312107	0.830879	0.700454	0.711251	0.717951	0.725429	0.741692	0.704635	0.692345	0.740557	0.754524	0.0060972	0.00600792	0.00343202	0.00351648	0.00631179	0.00136684	0.00223887	0.00379835	0.00400584	0.00413647	1
304221	china	0.000457698	0.00425505	0.00230885	0.00241827	0.000815841	0.000489243	0.00220014	0.00734384	0.00197076	0.000348416	0.583413	0.488636	0.53312	0.520149	0.559785	0.534207	0.492436	0.478449	0.526849	0.488944	0.000784519	0.00870802	0.00433082	0.00464919	0.00145742	0.00091583	0.00446787	0.0153493	0.00374065	0.000712589	0
304223	china	0.00370664	0.00266675	0.00224944	0.00122044	0.00179077	0.00153234	0.00062967	0.000738622	0.000346798	0.00178231	0.638875	0.551117	0.641955	0.613365	0.638785	0.612311	0.609329	0.585367	0.596285	0.654683	0.00580183	0.00483882	0.00350405	0.00198974	0.00280341	0.00250255	0.00103338	0.00126181	0.000581598	0.0027224	0
304225	china	0.00358683	0.00316547	0.0012171	0.00175448	0.00110515	0.00162445	0.00306304	0.00127361	0.0043729	0.00445505	0.233411	0.490171	0.440982	0.360905	0.384779	0.407417	0.346195	0.293503	0.318103	0.180469	0.015367	0.00645788	0.00275999	0.00486134	0.00287218	0.0039872	0.00884773	0.00433935	0.0137468	0.024686	1
304227	china	0.0487247	0.0497375	0.053701	0.043192	0.0542395	0.0447011	0.0440152	0.0251352	0.0292108	0.0446261	0.739577	0.682196	0.761608	0.70008	0.681527	0.661873	0.686006	0.789375	0.817886	0.798729	0.0658818	0.0729079	0.07051	0.0616957	0.0795853	0.0675373	0.0641615	0.031842	0.0357151	0.0558714	0
304229	china	0.0834797	0.0700794	0.0885364	0.092271	0.0813864	0.0897083	0.116589	0.0839219	0.0695699	0.0703153	0.600226	0.601408	0.648239	0.590299	0.581676	0.577979	0.632158	0.570977	0.587239	0.570589	0.13908	0.116526	0.13658	0.156312	0.139917	0.15521	0.18443	0.14698	0.118469	0.123233	0
304231	china	0.0349835	0.0506969	0.0487024	0.0801617	0.0384826	0.0633958	0.108936	0.133098	0.117843	0.0448706	0.194431	0.318066	0.480679	0.513712	0.551104	0.497618	0.482984	0.516867	0.455655	0.24602	0.179927	0.159391	0.10132	0.156044	0.0698282	0.127398	0.225548	0.257509	0.258623	0.182386	1
304233	china	0.0380923	0.0504212	0.0759258	0.0597348	0.0914394	0.0468211	0.0505874	0.0471558	0.0867062	0.0473726	0.989298	0.610417	0.7384	0.881709	0.83337	0.876077	0.901347	0.929086	0.96671	0.986985	0.0385044	0.0826012	0.102825	0.0677489	0.109722	0.0534441	0.0561243	0.0507551	0.089692	0.0479972	1
304239	china	0.00450321	0.0320946	0.0348135	0.0550766	0.0922647	0.0585419	0.0168105	0.033659	0.0461668	0.00546918	0.140318	0.397363	0.264644	0.542482	0.441331	0.606846	0.612924	0.533469	0.479648	0.174215	0.0320929	0.0807688	0.131549	0.101527	0.20906	0.0964691	0.0274267	0.0630946	0.0962513	0.0313933	1
304241	china	0.026527	0.0692082	0.0912276	0.099287	0.117709	0.114643	0.0984923	0.0572531	0.0622323	0.0357364	0.213069	0.573476	0.512907	0.482564	0.50079	0.551846	0.480128	0.37603	0.301857	0.252247	0.1245	0.120682	0.177864	0.205749	0.235047	0.207744	0.205137	0.152257	0.206165	0.141672	0
304243	china	0.0524922	0.0219594	0.0173731	0.0386477	0.029692	0.0431937	0.0453916	0.0366205	0.0524034	0.0564334	0.794782	0.758296	0.757884	0.810529	0.780105	0.815127	0.825892	0.821372	0.825136	0.802527	0.066046	0.0289589	0.0229232	0.0476821	0.0380615	0.0529901	0.0549607	0.0445845	0.0635087	0.0703197	0
304257	china	0.00256488	0.00174382	0.00192882	0.00330049	0.00208239	0.00386349	0.00226574	0.00522052	0.00328625	0.00204309	0.759453	0.68022	0.706485	0.77035	0.789008	0.791191	0.74537	0.751556	0.764144	0.764105	0.00337727	0.0025636	0.00273016	0.0042844	0.00263925	0.00488313	0.00303975	0.00694628	0.00430056	0.00267384	0
304283	china	0.00128237	0.000895305	0.000699673	0.000973614	0.0011956	0.000736811	0.00107918	0.000839879	0.000845594	0.000882944	0.685373	0.577523	0.597517	0.692796	0.690972	0.680554	0.680433	0.722778	0.752545	0.774515	0.00187105	0.00155025	0.00117097	0.00140534	0.00173031	0.00108266	0.00158602	0.00116202	0.00112365	0.00114	0
304287	china	5.83439e-05	0.000418964	0.000384058	0.000628236	0.000619129	0.000429621	0.000695805	0.000834621	0.000824727	0.000120685	0.380397	0.657121	0.642555	0.58208	0.608391	0.595491	0.556077	0.549077	0.531772	0.457921	0.000153376	0.000637575	0.000597704	0.00107929	0.00101765	0.000721457	0.00125127	0.00152004	0.0015509	0.000263551	1
304289	china	0.000733184	0.00262497	0.00216965	0.00106902	0.00100369	0.0013469	0.000952391	0.000949302	0.000559292	0.000354583	0.145337	0.563374	0.496519	0.408475	0.475191	0.459244	0.391732	0.27989	0.1949	0.205353	0.00504473	0.00465937	0.00436973	0.0026171	0.00211218	0.00293286	0.00243123	0.0033917	0.00286964	0.0017267	1
304291	china	0.0044551	0.00239596	0.00306402	0.00805954	0.00413321	0.00497893	0.00732706	0.0174939	0.0271372	0.0088554	0.681305	0.647802	0.646458	0.605902	0.626799	0.596225	0.566487	0.633649	0.651272	0.630392	0.00653908	0.00369859	0.00473971	0.0133017	0.00659416	0.00835077	0.0129342	0.0276082	0.041668	0.0140474	0
304303	china	0.00145341	0.0056869	0.00479088	0.00178857	0.00246375	0.00168674	0.0016166	0.00118797	0.00444182	0.000878483	0.634039	0.808543	0.859791	0.808988	0.795101	0.811855	0.848207	0.780353	0.704613	0.634599	0.0022923	0.00703352	0.00557214	0.00221087	0.00309867	0.00207764	0.0019059	0.00152234	0.00630391	0.00138431	1
304319	china	0.021826	0.0541835	0.0501437	0.031961	0.0308181	0.0351003	0.03364	0.027582	0.0312037	0.0301624	0.333871	0.574795	0.562594	0.514361	0.540808	0.493762	0.491756	0.529636	0.564793	0.456913	0.0653727	0.0942658	0.0891295	0.0621373	0.0569853	0.0710875	0.0684079	0.0520773	0.055248	0.0660135	1
304321	china	0.0488238	0.0822782	0.0589436	0.0487275	0.0491321	0.0510196	0.0475215	0.0461934	0.0510116	0.0550293	0.926257	0.914943	0.914488	0.923609	0.910551	0.924767	0.91878	0.949872	0.957949	0.914181	0.0527109	0.0899272	0.0644552	0.0527577	0.0539587	0.0551703	0.0517224	0.0486312	0.0532508	0.0601952	1
304323	china	0.0625576	0.10994	0.109524	0.0634971	0.0937116	0.0721039	0.0417623	0.0268952	0.0288649	0.0472031	0.682393	0.68314	0.697453	0.55498	0.662386	0.620985	0.508226	0.335934	0.45944	0.645389	0.0916738	0.160933	0.157035	0.114413	0.141476	0.116112	0.0821726	0.0800609	0.0628262	0.073139	0
304325	china	0.120029	0.123967	0.1284	0.0992278	0.0805501	0.0782227	0.144938	0.101862	0.066523	0.136343	0.970874	0.871534	0.912001	0.941022	0.966463	0.953611	0.962462	0.864673	0.767181	0.966712	0.12363	0.142239	0.14079	0.105447	0.0833452	0.0820279	0.150591	0.117804	0.0867109	0.141038	0
304327	china	0.130821	0.105842	0.0941844	0.0702039	0.0951261	0.0495711	0.0692817	0.0572592	0.0887986	0.133257	0.863562	0.844706	0.879287	0.842937	0.871823	0.872683	0.804336	0.793282	0.8724	0.878677	0.15149	0.125301	0.107114	0.0832849	0.109112	0.0568031	0.0861353	0.0721801	0.101787	0.151657	1
304329	china	0.0316113	0.112832	0.113725	0.0689576	0.057047	0.0683399	0.0885223	0.0761615	0.0847144	0.0359532	0.978577	0.842861	0.86671	0.914983	0.869918	0.928682	0.93951	0.972691	0.959852	0.979399	0.0323033	0.133868	0.131214	0.075365	0.0655775	0.0735881	0.0942218	0.0782998	0.0882578	0.0367094	1
304335	china	0.0515008	0.0590746	0.0410903	0.0495008	0.0448573	0.0489793	0.050672	0.0542147	0.0758915	0.045691	0.815946	0.79923	0.758087	0.715767	0.683034	0.728877	0.707714	0.749339	0.833386	0.834804	0.063118	0.0739144	0.0542027	0.0691576	0.0656737	0.0671983	0.0715995	0.0723499	0.091064	0.0547326	1
304337	china	0.114946	0.0911702	0.0901304	0.0710611	0.0717082	0.0596351	0.0565841	0.102943	0.118899	0.116655	0.932335	0.824673	0.748632	0.775093	0.741239	0.73335	0.794239	0.868947	0.881048	0.903257	0.123289	0.110553	0.120393	0.0916808	0.096741	0.0813188	0.0712432	0.118469	0.134951	0.12915	1
304341	china	0.0775364	0.10132	0.113493	0.0898712	0.124844	0.0914819	0.0686585	0.0665908	0.0831645	0.100226	0.902918	0.8334	0.836417	0.885999	0.885564	0.892723	0.887032	0.877027	0.869687	0.929182	0.0858731	0.121574	0.13569	0.101435	0.140977	0.102475	0.0774025	0.0759278	0.0956257	0.107865	1
304345	china	0.0306528	0.0230363	0.0204633	0.0136079	0.00945747	0.00673026	0.0188679	0.0220891	0.0313037	0.0369862	0.474221	0.42041	0.338482	0.313932	0.250568	0.282574	0.360283	0.389419	0.400278	0.450223	0.0646383	0.0547949	0.0604562	0.0433467	0.037744	0.0238177	0.0523698	0.0567231	0.0782048	0.0821508	1
304347	china	0.0291565	0.0191387	0.013385	0.0161943	0.0141982	0.0242801	0.0145125	0.0100547	0.0263086	0.0275071	0.357553	0.438796	0.364767	0.295733	0.293687	0.342945	0.269296	0.26507	0.395438	0.377063	0.0815445	0.0436164	0.0366947	0.05476	0.0483445	0.0707989	0.0538907	0.0379322	0.0665302	0.0729509	0
304349	china	0.0329324	0.04627	0.0637824	0.0361447	0.0387616	0.0523039	0.0198236	0.0303652	0.0315707	0.0355264	0.47221	0.549464	0.644656	0.495889	0.575807	0.509806	0.408096	0.464559	0.449846	0.488008	0.0697409	0.0842094	0.0989402	0.0728887	0.067317	0.102596	0.0485759	0.0653636	0.0701811	0.0727988	1
304351	china	0.0244668	0.0209676	0.0145063	0.00887825	0.00936043	0.0107515	0.00491186	0.0102703	0.00927199	0.0153177	0.256522	0.341652	0.294122	0.16878	0.189689	0.173659	0.150298	0.151167	0.111936	0.242001	0.0953789	0.0613713	0.0493207	0.0526024	0.0493462	0.0619118	0.0326808	0.0679401	0.0828328	0.063296	1
304353	china	0.0121517	0.0442454	0.0453303	0.0335914	0.0637883	0.0319838	0.0144921	0.0145737	0.0237391	0.0149035	0.258071	0.623425	0.567545	0.436253	0.538429	0.46002	0.353327	0.354546	0.496128	0.295886	0.0470867	0.0709714	0.0798709	0.0769998	0.118471	0.0695269	0.041016	0.0411053	0.0478488	0.0503691	1
304355	china	0.0746741	0.0145142	0.0254754	0.0318175	0.031523	0.0494524	0.0227472	0.0186421	0.0208637	0.036207	0.76714	0.393728	0.436632	0.560918	0.54657	0.599395	0.557631	0.533668	0.575941	0.726242	0.0973409	0.0368635	0.0583453	0.056724	0.0576742	0.0825039	0.0407925	0.034932	0.0362255	0.0498552	1
304357	china	0.0121619	0.0178038	0.018157	0.0206152	0.0165465	0.0170677	0.0240969	0.0282899	0.0272128	0.0113332	0.628961	0.456638	0.4662	0.618351	0.622306	0.611386	0.624632	0.614206	0.618383	0.61303	0.0193365	0.0389889	0.0389469	0.033339	0.026589	0.0279164	0.0385778	0.0460594	0.0440064	0.0184871	0
304359	china	0.00494007	0.0175479	0.00759891	0.0154167	0.0142339	0.0210504	0.0169074	0.00738193	0.0104238	0.0052754	0.737477	0.610792	0.573822	0.599675	0.543344	0.567184	0.665535	0.660785	0.719492	0.735534	0.00669861	0.0287298	0.0132426	0.0257084	0.0261969	0.0371139	0.0254043	0.0111715	0.0144878	0.0071722	1
304361	china	0.384508	0.1095	0.127481	0.0974085	0.0733243	0.0642648	0.102676	0.175978	0.261753	0.363793	0.960933	0.768606	0.8431	0.815252	0.834078	0.767195	0.768437	0.908551	0.955752	0.969304	0.40014	0.142466	0.151205	0.119483	0.0879106	0.0837659	0.133617	0.193691	0.273871	0.375314	0
304363	china	0.0135272	0.057159	0.0475665	0.0198233	0.0190856	0.0144667	0.017089	0.0319783	0.0169475	0.0128853	0.148341	0.680365	0.613907	0.290583	0.395104	0.302389	0.181326	0.23506	0.201347	0.139452	0.09119	0.0840122	0.0774816	0.068219	0.0483053	0.0478414	0.0942446	0.136043	0.0841706	0.0923997	0
304365	china	0.186055	0.0513694	0.10536	0.077515	0.0902267	0.0621943	0.0517123	0.106255	0.16078	0.218225	0.73962	0.516177	0.580567	0.658283	0.562756	0.611296	0.661869	0.876803	0.798793	0.761558	0.251555	0.099519	0.181478	0.117753	0.16033	0.101742	0.0781307	0.121184	0.201279	0.286551	1
304367	china	0.103136	0.0894218	0.0993691	0.0437461	0.0381203	0.0326731	0.0449263	0.0660804	0.0844073	0.107256	0.761254	0.780423	0.818882	0.821627	0.855664	0.812811	0.804213	0.801666	0.743752	0.733282	0.135482	0.114581	0.121347	0.0532433	0.0445506	0.0401977	0.0558637	0.0824288	0.113489	0.146269	0
304369	china	0.00563691	0.0540845	0.0353734	0.0244778	0.019555	0.0234805	0.0381519	0.0175059	0.0129945	0.00629899	0.665136	0.545268	0.663605	0.671492	0.725484	0.682684	0.651086	0.585587	0.669829	0.652341	0.00847482	0.0991887	0.0533049	0.0364528	0.0269544	0.0343945	0.0585973	0.0298947	0.0193997	0.00965598	1
304371	china	0.0783564	0.0919939	0.0949819	0.131758	0.123318	0.114446	0.150343	0.148403	0.123091	0.0855461	0.973984	0.600637	0.675793	0.84692	0.76009	0.817792	0.896289	0.975238	0.968469	0.968368	0.0804494	0.153161	0.140549	0.155573	0.162241	0.139946	0.167739	0.152171	0.127099	0.0883405	1
304377	china	0.0639656	0.0762125	0.0933195	0.112163	0.110158	0.128678	0.116333	0.0862944	0.054073	0.0632742	0.68827	0.830738	0.813265	0.758891	0.818036	0.774165	0.745546	0.65295	0.61655	0.659125	0.0929368	0.0917407	0.114747	0.147799	0.134661	0.166215	0.156038	0.132161	0.0877025	0.0959972	0
304387	china	0.00416822	0.0229165	0.0143798	0.0140159	0.00573645	0.0180129	0.0214431	0.0139412	0.00312637	0.00496656	0.954928	0.688083	0.664371	0.908801	0.943069	0.897496	0.858237	0.9279	0.942073	0.971323	0.00436496	0.0333048	0.0216442	0.0154224	0.00608274	0.0200702	0.024985	0.0150244	0.00331861	0.00511319	0
304391	china	0.0224956	0.0308143	0.0407215	0.0427182	0.0303827	0.0355113	0.0518525	0.061911	0.0554983	0.0282758	0.947742	0.687572	0.664263	0.704067	0.624679	0.686559	0.725777	0.831537	0.897834	0.930577	0.0237359	0.0448162	0.0613032	0.0606734	0.0486372	0.0517235	0.0714441	0.0744536	0.0618135	0.0303852	0
304393	china	0.0216921	0.0471424	0.0392936	0.0342563	0.0572034	0.0258746	0.0278927	0.0141683	0.0188386	0.0245315	0.719575	0.707907	0.707503	0.705102	0.69725	0.713874	0.722367	0.68397	0.678203	0.714536	0.0301457	0.0665941	0.0555385	0.0485834	0.0820415	0.0362453	0.0386129	0.0207148	0.0277772	0.034332	0
304395	china	0.0222973	0.0521138	0.0637688	0.0335563	0.0342747	0.0307293	0.0419658	0.0262962	0.0232169	0.0277968	0.980472	0.66216	0.912957	0.911652	0.884751	0.905498	0.92876	0.942384	0.965639	0.989496	0.0227414	0.0787027	0.0698486	0.0368082	0.0387394	0.0339364	0.0451848	0.0279039	0.024043	0.0280918	1
304397	china	0.122301	0.0622253	0.0802599	0.0787359	0.0805015	0.0763007	0.074595	0.0846117	0.0405004	0.0994118	0.764359	0.701802	0.785741	0.772843	0.812713	0.81204	0.725441	0.713644	0.664465	0.721197	0.160005	0.088665	0.102145	0.101878	0.0990528	0.0939618	0.102827	0.118563	0.0609518	0.137843	0
304399	china	0.0901504	0.0653902	0.06931	0.0484785	0.0276126	0.0417196	0.082683	0.0485038	0.0885068	0.0959377	0.684587	0.768451	0.658118	0.646825	0.615259	0.643851	0.675035	0.665645	0.701111	0.678254	0.131686	0.0850935	0.105316	0.0749483	0.0448796	0.064797	0.122487	0.0728674	0.126238	0.141448	1
304401	china	0.15863	0.077699	0.0992005	0.0998752	0.127187	0.101263	0.0859197	0.073703	0.0812745	0.141546	0.835434	0.686485	0.810843	0.873808	0.844318	0.874396	0.910076	0.873517	0.828906	0.837508	0.189877	0.113184	0.122342	0.114299	0.150639	0.11581	0.0944094	0.084375	0.0980503	0.169009	0
304407	china	0.165053	0.0871664	0.110969	0.0753534	0.0677458	0.0719801	0.0743085	0.0950878	0.0796907	0.112796	0.991196	0.858071	0.864705	0.897665	0.866093	0.877321	0.913611	0.963665	0.989124	0.989701	0.166519	0.101584	0.128331	0.0839439	0.07822	0.0820453	0.0813349	0.0986731	0.0805669	0.11397	0
304409	china	0.133999	0.0412295	0.0220222	0.0400099	0.0475745	0.0372527	0.0330501	0.039402	0.0402385	0.118947	0.479894	0.343512	0.191182	0.366653	0.284155	0.36145	0.439645	0.431433	0.486049	0.477907	0.279225	0.120023	0.11519	0.109122	0.167425	0.103065	0.0751744	0.0913282	0.082787	0.248891	0
304449	china	0.00458717	0.00168804	0.00397524	0.00515098	0.00750586	0.00632532	0.0019288	0.00456678	0.00479271	0.0037921	0.879338	0.864396	0.892946	0.908705	0.899924	0.90034	0.913931	0.92211	0.904566	0.898197	0.00521662	0.00195286	0.00445182	0.00566848	0.00834055	0.00702548	0.00211044	0.00495253	0.00529835	0.0042219	0
304599	china	0.0250771	0.0323565	0.0448821	0.0176807	0.0249584	0.0182504	0.0175122	0.00665056	0.00921364	0.0126874	0.885017	0.797849	0.871374	0.827919	0.871062	0.837906	0.823965	0.757451	0.689673	0.807047	0.0283352	0.0405547	0.0515072	0.0213557	0.0286528	0.021781	0.0212536	0.00878018	0.0133594	0.0157208	1
304601	china	0.0058808	0.0302467	0.0141941	0.00687245	0.0072997	0.00883302	0.00460594	0.00635463	0.00972569	0.00589772	0.411726	0.743804	0.751692	0.513859	0.533163	0.493833	0.512041	0.514186	0.527374	0.476276	0.0142833	0.0406649	0.0188828	0.0133742	0.0136913	0.0178867	0.00899524	0.0123586	0.0184417	0.012383	1
304603	china	0.0142379	0.0139465	0.0130597	0.0166109	0.0161704	0.028692	0.0100673	0.00729671	0.00696564	0.0148833	0.734385	0.624797	0.690248	0.751587	0.771367	0.829024	0.666532	0.705907	0.66155	0.763218	0.0193875	0.0223217	0.0189203	0.0221011	0.0209633	0.0346093	0.015104	0.0103367	0.0105293	0.0195007	1
304613	china	0.0404567	0.0427117	0.0359208	0.0373602	0.0308179	0.0415356	0.0384108	0.0400259	0.0453985	0.0474565	0.644039	0.750139	0.70011	0.79852	0.764614	0.830349	0.801951	0.801758	0.792191	0.689245	0.0628172	0.0569384	0.0513073	0.0467869	0.0403051	0.0500219	0.0478967	0.0499227	0.0573075	0.0688528	1
304641	china	0.0883157	0.0636383	0.108953	0.105968	0.11059	0.0937764	0.101958	0.120947	0.0861258	0.0942236	0.957376	0.820976	0.927022	0.940731	0.936742	0.934893	0.9622	0.929592	0.942083	0.950271	0.0922476	0.0775154	0.117531	0.112644	0.118059	0.100307	0.105963	0.130107	0.0914206	0.0991545	1
304643	china	0.0608698	0.071897	0.113376	0.141838	0.172571	0.156638	0.11009	0.112294	0.0777558	0.0639977	0.872015	0.826728	0.812872	0.883426	0.831425	0.895425	0.910117	0.915122	0.914568	0.880885	0.0698037	0.0869657	0.139476	0.160554	0.207561	0.174931	0.120962	0.122709	0.0850192	0.0726516	0
304683	china	0.0210186	0.0370124	0.0470028	0.037738	0.0359313	0.0548515	0.028006	0.0271978	0.0350306	0.0158323	0.585287	0.750771	0.787097	0.703688	0.665922	0.752627	0.703808	0.694463	0.691134	0.577439	0.0359116	0.0492992	0.0597167	0.0536289	0.0539572	0.0728801	0.0397921	0.0391639	0.0506857	0.0274181	0
304707	china	0.0715475	0.0914686	0.109131	0.117513	0.143438	0.121956	0.104689	0.0856056	0.0663856	0.0699979	0.631531	0.846036	0.862284	0.809131	0.813324	0.813907	0.811357	0.793174	0.735623	0.60545	0.113292	0.108114	0.12656	0.145233	0.17636	0.149841	0.129029	0.107928	0.090244	0.115613	1
304713	china	0.0334242	0.0601122	0.0563952	0.056651	0.0519973	0.0675939	0.0621546	0.0426741	0.0522138	0.032071	0.55663	0.824004	0.690622	0.519762	0.486046	0.527191	0.558155	0.515463	0.582518	0.597116	0.0600474	0.0729513	0.0816585	0.108994	0.10698	0.128215	0.111357	0.0827879	0.0896346	0.0537098	0
304715	china	0.0533564	0.0345668	0.0378494	0.0385542	0.0370825	0.0422684	0.0389576	0.0354969	0.0236839	0.0465569	0.645022	0.734402	0.818758	0.785141	0.787814	0.822002	0.784596	0.73668	0.648428	0.671742	0.0827203	0.047068	0.0462279	0.0491048	0.0470701	0.0514213	0.0496531	0.048185	0.0365252	0.0693077	0
304717	china	0.0779156	0.0743646	0.0770536	0.0755493	0.100006	0.0541065	0.0642986	0.0813287	0.0974485	0.0991706	0.903849	0.892832	0.916813	0.858975	0.893586	0.822175	0.836445	0.882682	0.880228	0.926328	0.0862042	0.0832907	0.0840451	0.0879528	0.111915	0.0658089	0.0768712	0.0921381	0.110708	0.107058	0
304731	china	0.00191453	0.00498637	0.003764	0.00559976	0.000545278	0.00157223	0.000478457	0.0262991	0.0123694	0.00176393	0.13857	0.190531	0.181277	0.141394	0.110386	0.127779	0.158734	0.190432	0.253093	0.150636	0.0138163	0.026171	0.0207638	0.0396038	0.00493973	0.0123042	0.0030142	0.138102	0.0488729	0.0117099	1
304761	china	0.0375487	0.0157684	0.0194164	0.0256543	0.0384407	0.0267365	0.0136529	0.0171093	0.0143712	0.0349295	0.904158	0.90657	0.90534	0.891905	0.883584	0.918713	0.890294	0.868673	0.865801	0.896301	0.0415288	0.0173934	0.0214465	0.0287635	0.0435054	0.0291021	0.0153353	0.0196959	0.0165987	0.0389707	0
304767	china	0.0065433	0.00654162	0.006566	0.0069769	0.00569516	0.00909486	0.0075119	0.00553765	0.00443351	0.00414815	0.881542	0.936148	0.917546	0.887981	0.873299	0.869205	0.895826	0.921219	0.923376	0.89105	0.00742257	0.00698781	0.00715605	0.00785704	0.00652143	0.0104634	0.00838545	0.00601123	0.00480141	0.00465535	0
304791	china	0.00111286	0.00281773	0.00593619	0.00195498	0.00242128	0.00187133	0.00175851	0.0016482	0.00193016	0.00216551	0.231306	0.341703	0.27338	0.288611	0.293846	0.287488	0.289618	0.281761	0.254387	0.257207	0.00481122	0.00824614	0.0217141	0.00677377	0.00823997	0.00650926	0.00607182	0.00584965	0.00758747	0.0084193	0
304795	china	0.086465	0.0523546	0.0716055	0.0753201	0.0802119	0.0794121	0.0685989	0.0714295	0.0745424	0.0719949	0.671684	0.818756	0.800178	0.760298	0.774099	0.782817	0.758385	0.717337	0.753019	0.729252	0.128729	0.063944	0.089487	0.0990666	0.10362	0.101444	0.090454	0.0995759	0.0989913	0.0987242	0
304797	china	0.00599433	0.00845624	0.00641123	0.00722177	0.00651865	0.00847386	0.00697201	0.00689444	0.00875815	0.00476113	0.577176	0.561143	0.586337	0.613433	0.643741	0.592148	0.613969	0.594574	0.676482	0.622594	0.0103856	0.0150697	0.0109344	0.0117727	0.0101262	0.0143104	0.0113557	0.0115956	0.0129466	0.00764725	1
304799	china	0.00726687	0.0213331	0.0152328	0.0172711	0.00909792	0.0172039	0.0319565	0.0131184	0.00599904	0.00906048	0.259791	0.659046	0.633596	0.608592	0.608964	0.623414	0.605553	0.590095	0.55596	0.3276	0.027972	0.0323696	0.0240418	0.0283789	0.01494	0.0275963	0.0527724	0.022231	0.0107904	0.0276571	1
304801	china	0.0110149	0.0249104	0.026508	0.034894	0.0460183	0.0414308	0.0227473	0.0236374	0.0436911	0.00607605	0.447662	0.705219	0.667625	0.686007	0.712234	0.707786	0.670399	0.635849	0.615088	0.406396	0.0246055	0.035323	0.0397049	0.0508653	0.0646112	0.0585358	0.033931	0.0371746	0.0710323	0.0149511	1
304811	china	0.0465025	0.00885816	0.0138222	0.0337676	0.038249	0.0362924	0.0276369	0.0299398	0.0398056	0.0531842	0.554533	0.54246	0.457258	0.459037	0.408175	0.432011	0.477326	0.56165	0.473851	0.502437	0.0838589	0.0163296	0.0302286	0.073562	0.0937075	0.084008	0.0578994	0.0533068	0.0840045	0.105852	0
304813	china	0.0158025	0.0108012	0.0144739	0.0133449	0.0167571	0.0140466	0.0101476	0.0116513	0.0104598	0.0152634	0.722272	0.505033	0.603638	0.63517	0.66776	0.639329	0.629332	0.596564	0.653739	0.703811	0.0218789	0.0213872	0.0239778	0.0210099	0.0250944	0.0219708	0.0161244	0.0195307	0.016	0.0216869	0
304815	china	0.00236351	0.00686885	0.00913855	0.00647821	0.00750705	0.0034849	0.00673569	0.00885704	0.00411177	0.00271041	0.523162	0.46692	0.447873	0.327859	0.344277	0.29189	0.292565	0.397409	0.521104	0.544437	0.00451773	0.014711	0.0204043	0.0197591	0.0218052	0.0119391	0.0230229	0.022287	0.0078905	0.00497838	1
304819	china	0.00103008	0.0134604	0.012811	0.0061724	0.00804635	0.00577453	0.00662771	0.00323493	0.00153285	0.00184006	0.823977	0.553816	0.59922	0.635308	0.630317	0.639988	0.634294	0.637843	0.667218	0.771426	0.00125013	0.0243048	0.0213794	0.00971561	0.0127656	0.00902288	0.010449	0.00507167	0.00229737	0.00238527	0
304821	china	0.0140055	0.0110262	0.0184136	0.0161432	0.0146752	0.0163147	0.0156651	0.0182209	0.0150189	0.0209202	0.505994	0.488453	0.49506	0.448849	0.474589	0.460878	0.432943	0.421231	0.409365	0.475056	0.0276791	0.0225737	0.0371946	0.0359658	0.0309219	0.0353992	0.0361828	0.0432564	0.0366882	0.0440373	0
304823	china	0.00773093	0.0244413	0.0347895	0.0215345	0.0244062	0.0242291	0.0213428	0.0152398	0.0109555	0.0101298	0.561871	0.648265	0.646595	0.617757	0.608353	0.604912	0.637536	0.621441	0.659483	0.657571	0.0137593	0.0377026	0.0538041	0.0348591	0.0401186	0.0400538	0.033477	0.0245233	0.0166123	0.0154049	1
304837	china	0.000763157	0.00123851	0.00179317	0.00200452	0.00427962	0.00061611	0.000574984	0.00202175	0.000493355	0.000890512	0.215269	0.203025	0.168882	0.212381	0.169338	0.201063	0.241723	0.261938	0.226357	0.258827	0.00354513	0.00610028	0.0106179	0.00943834	0.0252727	0.00306426	0.00237869	0.00771841	0.00217954	0.00344056	0
304839	china	0.000901802	0.00083354	0.0029877	0.000880593	0.00174804	0.000754888	0.00044742	0.000260099	9.5584e-05	0.00028147	0.338006	0.178991	0.163664	0.109354	0.142404	0.105716	0.0946653	0.0820312	0.114945	0.146512	0.002668	0.00465689	0.0182551	0.00805269	0.0122752	0.00714071	0.00472633	0.00317073	0.000831561	0.00192114	0
304843	china	0	0.00139052	0.00103805	1.0763e-05	1.70477e-05	1.97965e-05	0	0	0.000114824	0	0.389898	0.324799	0.368689	0.295039	0.281209	0.280776	0.292461	0.343005	0.269397	0.374155	0	0.00428117	0.00281551	3.648e-05	6.06228e-05	7.05063e-05	0	0	0.000426225	0	1
304851	china	0.0380867	0.0442678	0.0272155	0.0232909	0.0316727	0.0287392	0.0148632	0.0147399	0.0238619	0.0370023	0.834208	0.618862	0.604762	0.668773	0.647839	0.672248	0.670816	0.690363	0.812744	0.806343	0.0456562	0.071531	0.045002	0.0348263	0.0488899	0.0427508	0.0221569	0.021351	0.0293597	0.0458891	0
304855	china	0.00338864	0.0635976	0.0769418	0.0294428	0.0389175	0.0418262	0.014934	0.0152056	0.00762484	0.00339338	0.0568619	0.699465	0.639621	0.442901	0.531398	0.478957	0.394926	0.314754	0.200837	0.0742907	0.0595943	0.0909233	0.120293	0.0664771	0.073236	0.0873277	0.0378146	0.0483096	0.0379653	0.0456771	1
304859	china	0.00515498	0.00737168	0.00892619	0.00797283	0.00688869	0.00962982	0.00831914	0.00701536	0.00688929	0.00420095	0.755989	0.497895	0.588826	0.69424	0.678241	0.681292	0.681114	0.744377	0.765041	0.747498	0.00681885	0.0148057	0.0151593	0.0114843	0.0101567	0.0141346	0.012214	0.00942448	0.00900512	0.00562002	0
304893	china	0.0879924	0.0791624	0.083462	0.098231	0.0957289	0.0875087	0.0984086	0.117364	0.132919	0.0943109	0.6326	0.702528	0.658121	0.696285	0.677849	0.69349	0.707352	0.716975	0.707611	0.641295	0.139096	0.112682	0.126819	0.141079	0.141224	0.126186	0.139122	0.163693	0.187842	0.147063	0
304895	china	0.108901	0.0826029	0.0933654	0.0894613	0.0707364	0.0975837	0.0892313	0.10613	0.105784	0.0879375	0.765434	0.598184	0.675806	0.638368	0.603064	0.626273	0.661673	0.678319	0.658387	0.656663	0.142274	0.138089	0.138154	0.140141	0.117295	0.155816	0.134857	0.15646	0.160671	0.133916	0
304897	china	0.0911165	0.0605805	0.10388	0.116412	0.101266	0.100803	0.136903	0.136365	0.144675	0.11407	0.759544	0.900433	0.874625	0.899669	0.885604	0.918297	0.888198	0.909383	0.919434	0.85066	0.119962	0.0672793	0.118771	0.129395	0.114347	0.109771	0.154135	0.149953	0.157352	0.134096	0
304901	china	0.0451995	0.0567837	0.0538318	0.0585161	0.0668759	0.0630234	0.058938	0.0380213	0.0326978	0.0420775	0.6852	0.853082	0.811391	0.798085	0.840081	0.782154	0.774492	0.782936	0.743776	0.62151	0.0659654	0.066563	0.066345	0.0733207	0.0796065	0.0805768	0.0760989	0.0485625	0.043962	0.067702	1
304909	china	0.117742	0.0824279	0.0779501	0.0953671	0.100805	0.0859643	0.0931296	0.102947	0.0883222	0.103758	0.957309	0.843146	0.862738	0.88614	0.860397	0.902153	0.889782	0.895406	0.90434	0.946336	0.122993	0.0977623	0.0903521	0.107621	0.117161	0.095288	0.104666	0.114972	0.0976648	0.109642	1
304921	china	0.130553	0.0611263	0.0899844	0.0649224	0.0798224	0.0826073	0.0534396	0.0335764	0.0983232	0.152096	0.951393	0.797531	0.845041	0.859833	0.864154	0.879677	0.812584	0.882137	0.942267	0.949348	0.137223	0.0766444	0.106485	0.0755058	0.0923707	0.0939064	0.0657651	0.0380626	0.104347	0.160211	0
304969	china	0.0181667	0.0925625	0.0921013	0.065659	0.0642818	0.0684063	0.0798235	0.0490707	0.0465534	0.0160781	0.722764	0.804304	0.786661	0.554687	0.604871	0.547709	0.525049	0.524137	0.708708	0.758315	0.025135	0.115084	0.117079	0.118371	0.106274	0.124895	0.152031	0.0936219	0.0656878	0.0212024	0
305001	china	0.00264324	0.0548857	0.0681563	0.0143534	0.0136013	0.022908	0.0122009	0.00430733	0.000658561	0.00286334	0.150043	0.571903	0.718212	0.552604	0.68728	0.639451	0.481507	0.234005	0.147916	0.161475	0.0176166	0.0959702	0.0948972	0.0259742	0.01979	0.0358245	0.025339	0.0184071	0.00445228	0.0177324	0
305003	china	0.00646461	0.00724552	0.00742428	0.00873916	0.00821564	0.00409769	0.0113045	0.0112679	0.00598679	0.0102219	0.921787	0.668955	0.760919	0.850449	0.853452	0.869765	0.86702	0.837494	0.816175	0.787471	0.00701313	0.0108311	0.00975699	0.0102759	0.00962637	0.00471126	0.0130383	0.0134543	0.00733518	0.0129807	0
305009	china	0.00770503	0.0203774	0.0164488	0.0457294	0.0236795	0.0379844	0.056006	0.0613995	0.0470528	0.0210327	0.964254	0.80018	0.769032	0.751922	0.767309	0.784734	0.768151	0.756404	0.734406	0.823426	0.00799066	0.025466	0.021389	0.0608166	0.0308605	0.0484042	0.0729102	0.0811728	0.0640693	0.025543	1
305487	china	0.00379194	0.0100065	0.00646005	0.00702838	0.00832818	0.0088236	0.00716644	0.00469932	0.0080018	0.00581616	0.93856	0.900366	0.925356	0.874079	0.927118	0.902588	0.795101	0.871889	0.909327	0.876383	0.00404017	0.0111138	0.00698115	0.0080409	0.00898287	0.00977589	0.00901325	0.00538982	0.00879969	0.00663655	1
305491	china	0.00349849	0.04271	0.0326073	0.0133745	0.0236136	0.0106823	0.00999471	0.00319919	0.00338621	0.00381951	0.391962	0.493417	0.413488	0.412773	0.38586	0.420487	0.434664	0.422024	0.371016	0.398881	0.00892559	0.0865596	0.0788591	0.0324015	0.0611974	0.0254045	0.0229941	0.00758059	0.00912686	0.00957556	0
305495	china	0.00625176	0.0359393	0.0328661	0.0349847	0.0303136	0.0393797	0.0438968	0.025576	0.00196766	0.00551317	0.421642	0.487008	0.474792	0.426147	0.52844	0.419637	0.336742	0.376764	0.383104	0.381639	0.0148272	0.0737961	0.0692221	0.0820956	0.0573643	0.0938423	0.130357	0.0678834	0.00513611	0.014446	0
305519	china	0.000833287	0.00725466	0.00242099	0.000962617	0.000328084	0.00134608	0.0016573	0.000626585	0.00082726	0.000665823	0.97389	0.553136	0.647805	0.842006	0.739666	0.790698	0.932102	0.98314	0.985503	0.971503	0.000855627	0.0131155	0.00373722	0.00114324	0.000443557	0.0017024	0.00177802	0.00063733	0.000839429	0.000685354	0
305551	china	0.0042735	0.0191785	0.00474657	0.0123316	0.00691202	0.0231722	0.00639163	0.0118785	0.0151896	0.0042735	0.998291	0.852476	0.868368	0.861114	0.854865	0.873536	0.89355	0.803439	0.904463	0.998291	0.00428082	0.0224974	0.00546608	0.0143206	0.0080855	0.0265269	0.00715308	0.0147846	0.0167941	0.00428082	0
305569	china	0.007921	0.0317442	0.0109669	0.00976252	0.0175149	0.00622076	0.00410612	0.00896189	0.0305249	0.0157794	0.940298	0.79973	0.891095	0.932701	0.944444	0.923794	0.939008	0.91004	0.932587	0.902675	0.00842393	0.0396937	0.0123072	0.0104669	0.0185452	0.00673393	0.00437283	0.0098478	0.0327315	0.0174807	0
305575	china	0.0203866	0.0150661	0.0247708	0.0225662	0.0211338	0.0182845	0.0253834	0.0263094	0.0225151	0.0289232	0.90321	0.856629	0.897556	0.844652	0.817567	0.842076	0.821203	0.907774	0.922608	0.860531	0.0225713	0.0175876	0.027598	0.0267165	0.0258496	0.0217137	0.03091	0.0289823	0.0244037	0.0336109	0
305593	china	0.00792963	0.0230547	0.0189358	0.0093217	0.0100006	0.0106393	0.00281349	0.00521979	0.0116329	0.0243591	0.989748	0.845498	0.862207	0.934191	0.912425	0.902517	0.951571	0.975233	0.97888	0.975162	0.00801177	0.0272675	0.021962	0.00997837	0.0109604	0.0117885	0.00295668	0.00535235	0.0118839	0.0249795	0
305599	china	0.0156398	0.0273137	0.0254149	0.0138236	0.017617	0.0165322	0.00755674	0.0123501	0.0170902	0.0262422	0.943447	0.90345	0.897044	0.899796	0.901269	0.898857	0.902192	0.896267	0.901311	0.914713	0.0165773	0.0302327	0.0283319	0.015363	0.0195469	0.0183925	0.00837598	0.0137795	0.0189615	0.028689	0
305603	china	0.0109542	0.0272778	0.0212028	0.012796	0.0121604	0.0153301	0.00777815	0.0163237	0.0132772	0.00909042	0.722534	0.737437	0.789669	0.763123	0.804214	0.730966	0.718671	0.795425	0.792496	0.728303	0.0151608	0.03699	0.0268502	0.016768	0.0151209	0.0209724	0.010823	0.0205219	0.0167537	0.0124816	0
305605	china	0.0071746	0.0331188	0.0258646	0.0150251	0.0136372	0.0156605	0.0155324	0.0157952	0.0285814	0.00745261	0.948433	0.827213	0.898394	0.830672	0.825088	0.818927	0.822266	0.867133	0.924744	0.936545	0.00756469	0.0400366	0.0287899	0.0180879	0.0165282	0.0191232	0.0188898	0.0182154	0.0309073	0.00795756	0
305609	china	0.0291759	0.0233889	0.0170711	0.0281671	0.0175934	0.0151007	0.0483573	0.0409018	0.0500161	0.0326657	0.823841	0.707294	0.745364	0.72653	0.717765	0.695893	0.711299	0.806445	0.849589	0.824448	0.0354145	0.0330681	0.022903	0.0387693	0.0245114	0.0216998	0.0679844	0.0507186	0.058871	0.0396214	1
305627	china	0.00153831	0.0258407	0.0244075	0.013624	0.0129853	0.008709	0.01396	0.0204605	0.00282492	0.00177059	0.894256	0.766615	0.81988	0.85009	0.879173	0.86093	0.823548	0.825001	0.865382	0.877598	0.00172021	0.0337075	0.0297696	0.0160265	0.0147699	0.0101158	0.016951	0.0248006	0.00326436	0.00201754	0
305629	china	0.0368715	0.0708153	0.0705484	0.0411676	0.0417408	0.0429893	0.0342139	0.0458977	0.0381057	0.0465991	0.875562	0.905083	0.938704	0.92527	0.912723	0.924634	0.906826	0.963025	0.955425	0.885329	0.0421118	0.0782419	0.0751551	0.0444925	0.0457322	0.0464934	0.0377293	0.0476599	0.0398836	0.0526348	1
305635	china	0.0283121	0.0349677	0.0475792	0.0307847	0.023243	0.0327283	0.0282091	0.0408374	0.0465942	0.0396564	0.644797	0.764968	0.73035	0.605393	0.604942	0.588789	0.613655	0.616535	0.628795	0.67271	0.0439086	0.0457114	0.0651457	0.0508508	0.0384219	0.0555858	0.045969	0.0662369	0.0741007	0.0589501	1
305643	china	0.0849438	0.0332843	0.0391172	0.069151	0.0548091	0.0780582	0.0595582	0.090638	0.062934	0.074684	0.86516	0.457429	0.580262	0.740756	0.715714	0.764529	0.747924	0.737828	0.71561	0.866603	0.0981827	0.0727638	0.067413	0.0933518	0.0765796	0.1021	0.0796314	0.122844	0.0879446	0.0861802	1
305645	china	0.0587386	0.0575966	0.0682409	0.089477	0.0783088	0.0755723	0.131551	0.0751618	0.106748	0.0537997	0.85084	0.735225	0.816352	0.845709	0.875773	0.884286	0.822529	0.782622	0.770159	0.797961	0.0690359	0.0783389	0.0835925	0.105801	0.0894168	0.0854614	0.159935	0.0960384	0.138605	0.0674215	0
305647	china	0.0291479	0.0478615	0.0746358	0.0921754	0.107442	0.101983	0.0926146	0.0591194	0.0415151	0.0351404	0.891396	0.55233	0.757239	0.933598	0.932374	0.928919	0.949236	0.923363	0.925367	0.869502	0.0326991	0.0866538	0.098563	0.0987314	0.115234	0.109787	0.0975676	0.0640262	0.0448634	0.0404144	1
305653	china	0.000382493	0.0135679	0.0211757	0.00592823	0.00579399	0.00972148	0.00472264	0.00242138	0.00177802	0.000397878	0.175127	0.274558	0.36249	0.295429	0.325186	0.317918	0.28385	0.232041	0.190802	0.151724	0.00218409	0.0494172	0.0584175	0.0200666	0.0178175	0.0305786	0.0166378	0.0104351	0.0093187	0.00262238	0
305655	china	0.0232379	0.0353517	0.031404	0.0334883	0.0162825	0.0233211	0.0508371	0.055357	0.0259718	0.0310215	0.903041	0.828688	0.911565	0.904877	0.919015	0.913413	0.914693	0.857394	0.864865	0.897117	0.0257329	0.0426599	0.0344506	0.0370086	0.0177173	0.0255318	0.0555783	0.0645643	0.0300299	0.0345791	1
305657	china	0.0884648	0.0486011	0.078194	0.090151	0.104452	0.0702224	0.0818101	0.105566	0.152235	0.0692985	0.977903	0.706351	0.87095	0.806649	0.864587	0.798964	0.748422	0.787543	0.951412	0.976247	0.0904638	0.0688058	0.0897802	0.11176	0.120811	0.0878919	0.10931	0.134045	0.16001	0.0709845	1
305659	china	0.0481699	0.0587458	0.0694613	0.0478043	0.0411473	0.0487131	0.0517206	0.0523924	0.0360719	0.0606952	0.946089	0.805839	0.808999	0.815956	0.810327	0.741783	0.849247	0.891622	0.883086	0.949297	0.0509148	0.0729002	0.0858608	0.0585868	0.0507787	0.0656703	0.0609018	0.0587607	0.0408475	0.063937	1
305661	china	0	0.0554102	0.0412906	0.0592851	0.0706924	0.0543233	0.0605184	0.0422896	0.050106	0	0.980097	0.753124	0.804042	0.918979	0.868455	0.897777	0.973325	0.987384	0.989611	0.980097	0	0.0735738	0.0513538	0.0645119	0.0814001	0.0605087	0.0621769	0.0428299	0.050632	0	0
305663	china	0.0625749	0.0411705	0.0872633	0.111015	0.0865091	0.095313	0.137628	0.148225	0.0831122	0.0625749	0.983533	0.849939	0.760876	0.756428	0.666658	0.728345	0.840193	0.859957	0.835356	0.983533	0.0636225	0.0484394	0.114688	0.146762	0.129765	0.130863	0.163805	0.172363	0.0994931	0.0636225	0
305669	china	0.0498417	0.0417841	0.0492881	0.0358838	0.0377785	0.0374391	0.0353793	0.0309803	0.0385933	0.0543546	0.96694	0.811978	0.869226	0.947174	0.930677	0.946397	0.948258	0.975096	0.962777	0.963514	0.0515459	0.0514596	0.0567034	0.0378851	0.0405925	0.0395596	0.0373098	0.0317715	0.0400854	0.0564129	0
305673	china	0.017481	0.024324	0.0317162	0.0209	0.0400581	0.018178	0.0171127	0.00751794	0.0109098	0.0393721	0.864586	0.77815	0.812339	0.898343	0.83049	0.899808	0.942424	0.948042	0.947104	0.884238	0.020219	0.0312588	0.0390431	0.023265	0.0482343	0.0202021	0.0181582	0.00792997	0.0115191	0.0445266	0
305675	china	0.0358324	0.037386	0.0247081	0.0334837	0.0341982	0.0208314	0.0358936	0.0459168	0.046458	0.0245238	0.863778	0.758992	0.750515	0.86823	0.858154	0.875702	0.888786	0.849573	0.87709	0.8274	0.0414834	0.0492574	0.0329216	0.0385655	0.0398509	0.0237882	0.0403849	0.0540469	0.0529683	0.0296396	0
305677	china	0.0186143	0.0415947	0.0318384	0.0294873	0.0396834	0.0407519	0.0272199	0.0352895	0.0328575	0.0221801	0.856459	0.767515	0.853913	0.73081	0.80799	0.740405	0.683605	0.676876	0.72974	0.813739	0.021734	0.054194	0.0372853	0.0403489	0.0491137	0.05504	0.0398181	0.0521359	0.0450263	0.027257	1
305679	china	0.00754958	0.0292996	0.0247466	0.0127457	0.00537281	0.0111684	0.0173221	0.022408	0.00810263	0.00816569	0.952591	0.823539	0.863786	0.884928	0.829843	0.894504	0.91121	0.934813	0.968816	0.95516	0.00792531	0.0355777	0.028649	0.0144031	0.00647448	0.0124856	0.01901	0.0239706	0.00836344	0.00854903	1
305685	china	0.00915357	0.0358048	0.0194851	0.0107037	0.0161819	0.00758158	0.00756887	0.00853073	0.00988728	0.0243314	0.965436	0.840412	0.897642	0.940039	0.955092	0.937577	0.927479	0.943009	0.940872	0.967211	0.00948129	0.0426039	0.021707	0.0113865	0.0169428	0.00808635	0.00816069	0.00904629	0.0105086	0.0251562	0
305703	china	0.0119878	0.0461982	0.0462012	0.0382473	0.0403368	0.0266876	0.0337142	0.0551214	0.035069	0.0177821	0.750104	0.582973	0.641276	0.797922	0.762872	0.746438	0.838605	0.866252	0.847425	0.786232	0.0159815	0.0792459	0.0720458	0.0479336	0.0528749	0.0357533	0.0402028	0.063632	0.041383	0.0226168	0
305709	china	0.0536447	0.0209865	0.0197802	0.0306417	0.0117673	0.0293847	0.039188	0.0528364	0.0508381	0.0614382	0.704725	0.573542	0.617765	0.664283	0.756239	0.634579	0.630609	0.595258	0.596598	0.705496	0.0761215	0.0365911	0.0320189	0.0461274	0.0155603	0.0463059	0.0621431	0.0887622	0.0852133	0.0870851	0
305711	china	0.0141303	0.0159624	0.00940704	0.00804429	0.00492556	0.0057882	0.00857566	0.0145269	0.0101334	0.0178076	0.538879	0.613971	0.511594	0.432101	0.42516	0.426406	0.449457	0.429155	0.427094	0.483194	0.0262216	0.0259987	0.0183877	0.0186167	0.0115852	0.0135744	0.0190801	0.0338501	0.0237264	0.0368538	1
305715	china	0.0249715	0.103071	0.0742398	0.0455805	0.0401604	0.0419018	0.0517537	0.0530251	0.0589439	0.0439492	0.877273	0.859062	0.906934	0.938524	0.939632	0.923211	0.956712	0.938053	0.908265	0.812296	0.0284649	0.119981	0.081858	0.0485661	0.0427405	0.045387	0.0540953	0.0565268	0.0648972	0.0541049	1
305717	china	0.0467436	0.0626919	0.0511882	0.0622899	0.0448146	0.0430242	0.0909516	0.0898065	0.0467093	0.10998	0.910512	0.856228	0.929164	0.894186	0.920653	0.912506	0.879847	0.855358	0.90882	0.910978	0.0513377	0.0732187	0.0550907	0.069661	0.048677	0.0471495	0.103372	0.104993	0.0513955	0.120727	1
305719	china	0.0116103	0.0473097	0.0513106	0.0388827	0.0408848	0.0470143	0.0324236	0.0329983	0.0251057	0.0143186	0.958628	0.86243	0.887808	0.890035	0.908679	0.908756	0.853338	0.882259	0.884789	0.91761	0.0121114	0.0548563	0.0577947	0.0436868	0.0449936	0.0517347	0.0379962	0.0374021	0.0283748	0.0156043	1
305721	china	0.0618376	0.0672752	0.0806599	0.0723937	0.0548976	0.0683114	0.0721955	0.100561	0.105615	0.0692977	0.708052	0.740151	0.748142	0.744482	0.748533	0.743384	0.744533	0.740394	0.698491	0.673343	0.0873348	0.090894	0.107814	0.0972405	0.0733403	0.0918926	0.0969675	0.135821	0.151205	0.102916	0
305723	china	0.14763	0.0904819	0.0797923	0.131903	0.118584	0.133535	0.125859	0.151966	0.169089	0.191935	0.927019	0.823054	0.713558	0.710097	0.716457	0.721297	0.667736	0.736147	0.850604	0.914646	0.159252	0.109934	0.111823	0.185754	0.165514	0.185131	0.188486	0.206434	0.198787	0.209846	0
305725	china	0.144415	0.0749805	0.0892589	0.102308	0.107859	0.102453	0.101194	0.0968621	0.130387	0.134577	0.534036	0.852372	0.894511	0.733257	0.880371	0.818559	0.626951	0.581788	0.641063	0.572318	0.270422	0.0879669	0.0997852	0.139525	0.122515	0.125163	0.161406	0.16649	0.203393	0.235143	0
305727	china	0.0038959	0.0982793	0.116982	0.086035	0.0902461	0.10323	0.0906276	0.0486266	0.0348248	0.00427258	0.0754277	0.819286	0.740529	0.48907	0.57991	0.485149	0.455121	0.385036	0.302794	0.09351	0.0516507	0.119957	0.157972	0.175915	0.155621	0.212781	0.199129	0.126291	0.115012	0.0456912	1
305729	china	0.0292249	0.0654934	0.0885325	0.0729815	0.0654201	0.0631383	0.0949988	0.0723853	0.0766092	0.0397876	0.908893	0.672269	0.74678	0.79307	0.707904	0.744053	0.856885	0.920606	0.91269	0.915727	0.0321543	0.0974215	0.118552	0.092024	0.0924139	0.0848572	0.110865	0.078628	0.0839379	0.0434492	0
305731	china	0.337719	0.0799737	0.078742	0.103967	0.107589	0.0852859	0.109067	0.11973	0.198616	0.328042	0.940679	0.652403	0.751389	0.859415	0.835105	0.833355	0.892858	0.901218	0.938738	0.93378	0.359017	0.122583	0.104795	0.120974	0.128833	0.10234	0.122154	0.132854	0.211578	0.351306	0
305733	china	0.0594677	0.0588481	0.0574917	0.0612935	0.0586801	0.0634881	0.0612087	0.0625237	0.0438223	0.0728764	0.742423	0.739385	0.623483	0.657763	0.707622	0.61772	0.640816	0.654011	0.694016	0.718186	0.0800995	0.0795906	0.0922106	0.0931847	0.0829259	0.102778	0.0955168	0.0956003	0.063143	0.101473	0
305741	china	0.0878056	0.0909254	0.111281	0.069555	0.0737413	0.0642203	0.0635249	0.0772476	0.06025	0.112755	0.90844	0.754313	0.686104	0.707028	0.707047	0.706226	0.697444	0.718837	0.758777	0.857391	0.0966554	0.120541	0.162193	0.0983766	0.104295	0.0909345	0.0910824	0.107462	0.0794041	0.13151	1
305743	china	0.0177381	0.0690419	0.0392176	0.0497503	0.0257356	0.031892	0.0729366	0.0662835	0.0289105	0.0455948	0.959783	0.813505	0.815747	0.782394	0.760478	0.782518	0.818153	0.885437	0.891769	0.897879	0.0184814	0.0848696	0.0480757	0.0635873	0.0338413	0.0407556	0.0891479	0.0748597	0.0324193	0.0507805	1
305745	china	0.0419822	0.0513976	0.0661305	0.0709606	0.0375453	0.0893843	0.0767191	0.0900583	0.0932913	0.0526683	0.781178	0.885785	0.805497	0.752976	0.728057	0.72823	0.772518	0.803445	0.79452	0.796456	0.0537421	0.0580249	0.082099	0.0942402	0.0515691	0.122742	0.0993103	0.11209	0.117418	0.0661283	0
305747	china	0.0746587	0.0614871	0.0773514	0.048307	0.067751	0.032319	0.0524611	0.0364692	0.0844328	0.0922144	0.856067	0.770335	0.799906	0.792896	0.682382	0.755715	0.883837	0.898846	0.909962	0.895484	0.0872113	0.0798186	0.0967006	0.0609247	0.099286	0.0427661	0.059356	0.0405734	0.0927872	0.102977	1
305749	china	0.169786	0.0473469	0.076777	0.0864882	0.0849732	0.0710312	0.107043	0.0858196	0.0797143	0.139269	0.961555	0.760158	0.849688	0.877634	0.800514	0.858841	0.935398	0.955367	0.957786	0.951243	0.176574	0.0622856	0.0903591	0.098547	0.106148	0.0827059	0.114436	0.0898289	0.0832277	0.146408	0
305751	china	0.0208689	0.0515364	0.0625782	0.0470579	0.0689663	0.0373299	0.0234468	0.0601308	0.0393731	0.0207707	0.901624	0.89159	0.787329	0.788877	0.773843	0.767356	0.793015	0.829038	0.863308	0.875697	0.0231459	0.0578028	0.0794817	0.0596518	0.0891218	0.0486474	0.0295667	0.0725307	0.0456073	0.0237191	0
899	india	2.41531e-05	0.000775379	0.000517296	0.000935511	0.00232975	0.000826404	0.000100699	8.11926e-05	1.8639e-05	0	0.807352	0.202896	0.278986	0.351105	0.25557	0.307477	0.380115	0.505732	0.56503	0.727338	2.99165e-05	0.00382156	0.0018542	0.00266448	0.0091159	0.00268769	0.000264918	0.000160545	3.29876e-05	0	0
23691	india	0.0258306	0.00836441	0.00973878	0.0167503	0.0146687	0.0117387	0.0177231	0.0233041	0.0402722	0.0473896	0.934061	0.140358	0.104505	0.298799	0.178853	0.224206	0.33511	0.471237	0.698157	0.84889	0.0276541	0.0595933	0.0931897	0.0560588	0.0820152	0.0523566	0.0528874	0.049453	0.0576836	0.0558254	1
23693	india	0.0662753	0.00286613	0.0101467	0.0405718	0.0207174	0.0407538	0.0534315	0.0491099	0.0572294	0.0709001	0.932292	0.0482452	0.0887535	0.537568	0.24129	0.429073	0.676468	0.839853	0.898625	0.929888	0.0710886	0.0594076	0.114325	0.0754729	0.0858614	0.094981	0.078986	0.0584745	0.0636855	0.0762458	1
45329	india	0.00116407	0.00176537	0.00403927	0.00159585	0.00231979	0.00176606	0.00063136	0.00164385	0.00207341	0.00133142	0.823018	0.444369	0.381314	0.496334	0.421865	0.4389	0.51698	0.61046	0.679833	0.721453	0.0014144	0.00397276	0.010593	0.00321528	0.0054989	0.00402382	0.00122125	0.0026928	0.00304988	0.00184547	0
45337	india	0.0130043	0.0224742	0.0169342	0.0102411	0.00991035	0.0121671	0.0112774	0.0064807	0.00300253	0.0211501	0.505708	0.470292	0.407985	0.264703	0.32472	0.275619	0.234842	0.184326	0.083699	0.193283	0.0257151	0.0477877	0.0415068	0.0386889	0.0305197	0.0441446	0.0480213	0.0351588	0.0358729	0.109426	0
45353	india	0.00501769	0.0149045	0.0454495	0.0147328	0.0112868	0.023334	0.0193983	0.00524729	0.00104305	0.00392311	0.712662	0.810167	0.859774	0.921937	0.943201	0.936597	0.883781	0.91903	0.891244	0.789977	0.00704077	0.0183968	0.0528621	0.0159803	0.0119664	0.0249137	0.0219492	0.0057096	0.00117033	0.0049661	1
45547	india	0.00423905	0.00499969	0.00323055	0.00186331	0.00283852	0.00134728	0.00111686	0.00197473	0.00155354	0.00167567	0.726252	0.520217	0.52244	0.507052	0.510176	0.506531	0.482481	0.528573	0.578107	0.615662	0.00583689	0.00961078	0.00618357	0.0036748	0.00556379	0.00265983	0.00231483	0.00373597	0.00268729	0.00272173	0
45551	india	0.00141017	0.0165702	0.00979734	0.00476397	0.00671662	0.00598068	0.00278454	0.00355812	0.00361383	0.00200772	0.904082	0.491351	0.710227	0.843425	0.819394	0.866473	0.87383	0.817482	0.863184	0.882162	0.00155978	0.0337237	0.0137947	0.00564836	0.00819706	0.00690233	0.0031866	0.00435254	0.00418663	0.00227591	0
45557	india	0.00127604	0.00162528	0.00153913	0.00122729	0.000991272	0.00162313	0.000731493	0.00154704	0.00141957	0.00150253	0.881511	0.64246	0.707711	0.782669	0.75498	0.777356	0.807402	0.792958	0.67572	0.807073	0.00144755	0.00252978	0.0021748	0.00156808	0.00131298	0.00208801	0.000905983	0.00195097	0.00210082	0.0018617	1
45571	india	0.00588474	0.00050881	0.00151988	0.00236414	0.00135891	0.00216826	0.00226157	0.00368436	0.00543471	0.00755151	0.33185	0.134974	0.156924	0.17221	0.171905	0.172561	0.160491	0.183905	0.192352	0.211791	0.0177331	0.00376968	0.00968547	0.0137283	0.007905	0.0125652	0.0140916	0.020034	0.028254	0.0356555	0
45573	india	0.0120553	0.0172611	0.0115942	0.00792195	0.00671955	0.00649777	0.00673907	0.0117766	0.00976374	0.0120871	0.634087	0.528617	0.488954	0.475009	0.474017	0.466379	0.471852	0.487869	0.505806	0.542094	0.0190121	0.0326533	0.0237122	0.0166775	0.0141758	0.0139324	0.0142822	0.0241388	0.0193034	0.022297	0
45575	india	0.00217204	0.000100035	0.00140677	0.00520924	0.00602075	0.0047914	0.00328372	0.00674589	0.0067534	0.00527686	0.614999	0.256024	0.227132	0.317322	0.253823	0.278648	0.336397	0.421492	0.524616	0.565734	0.00353177	0.000390727	0.00619361	0.0164163	0.0237202	0.0171951	0.00976146	0.0160048	0.012873	0.00932746	0
45577	india	0.0265649	0.0151373	0.0167262	0.0201137	0.0200546	0.0247525	0.0176511	0.0179072	0.0328041	0.0343654	0.441633	0.243546	0.247665	0.280981	0.281512	0.284464	0.266353	0.291617	0.329027	0.39021	0.0601515	0.0621536	0.0675356	0.0715839	0.0712388	0.0870144	0.0662696	0.0614065	0.0997004	0.088069	0
45581	india	0.00135569	0.00109206	0.00108227	0.00127855	0.00117265	0.00123683	0.00121603	0.00151718	0.00156004	0.00166077	0.659858	0.361822	0.413272	0.504021	0.476576	0.470087	0.508099	0.570286	0.577865	0.679494	0.00205452	0.00301822	0.00261877	0.0025367	0.00246056	0.00263106	0.0023933	0.00266038	0.00269966	0.00244413	1
45583	india	0.0684112	0.0382752	0.037172	0.0491268	0.0614844	0.0353664	0.0530661	0.0459679	0.0533407	0.0863009	0.492026	0.450633	0.549877	0.497255	0.565707	0.493001	0.465534	0.457177	0.485702	0.54044	0.13904	0.0849365	0.0676005	0.0987959	0.108686	0.071737	0.11399	0.100547	0.109822	0.159686	0
45589	india	0.00216999	0.00407148	0.00329721	0.000680707	0.00121904	0.000328866	0.000588126	0.000566604	0.000304865	0.00021717	0.90623	0.767045	0.841601	0.938271	0.923292	0.939666	0.918674	0.972022	0.981584	0.978147	0.00239453	0.005308	0.00391779	0.000725491	0.00132032	0.000349982	0.00064019	0.000582913	0.000310585	0.000222022	1
45593	india	0.00229774	0.00278333	0.00145971	0.00497141	0.00437814	0.00649248	0.0032403	0.00579084	0.00354445	0.00428739	0.593388	0.0856637	0.196974	0.407123	0.357035	0.415227	0.411679	0.451962	0.46292	0.525116	0.00387224	0.0324914	0.00741068	0.0122111	0.0122625	0.015636	0.00787094	0.0128127	0.00765673	0.00816465	0
45595	india	0.00830176	0.0181182	0.0137536	0.00814594	0.00737301	0.0118449	0.00634058	0.00688073	0.00543353	0.00752274	0.931561	0.599506	0.535042	0.651274	0.631401	0.683251	0.537854	0.770428	0.9483	0.94183	0.00891166	0.0302219	0.0257057	0.0125077	0.0116772	0.0173361	0.0117887	0.00893105	0.00572976	0.00798737	1
45597	india	0.0059778	0.00377426	0.0051789	0.0080755	0.00846578	0.00733104	0.00693567	0.0095755	0.00822276	0.00438786	0.697371	0.394347	0.399119	0.279215	0.332781	0.295343	0.242633	0.242966	0.304805	0.358989	0.00857192	0.0095709	0.0129758	0.0289222	0.0254395	0.0248222	0.0285851	0.0394108	0.0269771	0.0122228	0
45599	india	0.0052735	0.00112668	0.00569638	0.0055973	0.00213643	0.00699951	0.00352447	0.010897	0.0172857	0.00940765	0.882017	0.0209153	0.134597	0.364103	0.244838	0.331914	0.403039	0.523659	0.659493	0.721016	0.00597891	0.0538686	0.0423216	0.0153728	0.00872586	0.0210883	0.00874474	0.0208093	0.0262106	0.0130478	0
45607	india	0.00563882	0.0245179	0.0107687	0.00660852	0.00763047	0.00656511	0.00591792	0.00620487	0.00563677	0.00722492	0.989679	0.980839	0.985023	0.983166	0.982428	0.985695	0.983035	0.981373	0.981769	0.981642	0.00569762	0.0249968	0.0109324	0.00672167	0.00776695	0.00666038	0.00602006	0.00632264	0.00574144	0.00736004	0
45609	india	0.000196494	0.00175332	0.00310837	0.00306048	0.00800268	0.000172115	0.00223348	0.00135919	0.000181407	0.000300882	0.596909	0.208222	0.282951	0.329302	0.340398	0.286805	0.315858	0.376711	0.408862	0.561124	0.000329186	0.00842044	0.0109855	0.00929383	0.0235098	0.000600111	0.00707116	0.00360804	0.000443688	0.000536213	0
45617	india	0.00586129	0.0101475	0.0121724	0.0140874	0.00912246	0.0116688	0.023285	0.0130243	0.018536	0.00913405	0.851734	0.262966	0.360591	0.576765	0.424484	0.502914	0.657452	0.760154	0.825188	0.846456	0.00688161	0.0385887	0.0337567	0.0244248	0.0214907	0.0232024	0.035417	0.0171338	0.0224628	0.0107909	1
45619	india	2.17903e-05	6.84171e-06	8.86276e-06	0	0	0	0	0	1.17335e-05	1.32563e-05	0.281723	0.127773	0.0959218	0.129665	0.103692	0.128636	0.142097	0.149263	0.174192	0.196638	7.73465e-05	5.3546e-05	9.23957e-05	0	0	0	0	0	6.73596e-05	6.74145e-05	1
45631	india	0.0222092	0.0213061	0.0321874	0.0426159	0.0388803	0.0406449	0.0453611	0.0471568	0.0319323	0.0213504	0.597977	0.335463	0.506011	0.618151	0.591676	0.62161	0.624252	0.64351	0.678758	0.595721	0.0371405	0.0635123	0.0636101	0.068941	0.0657121	0.0653865	0.0726648	0.0732806	0.0470451	0.0358395	1
45635	india	0.0138095	0.0212888	0.0172479	0.0187526	0.0206457	0.019335	0.0157851	0.018587	0.0260737	0.037855	0.867243	0.788198	0.883444	0.895125	0.922053	0.90126	0.872548	0.87364	0.847975	0.801122	0.0159235	0.0270095	0.0195235	0.0209496	0.022391	0.0214533	0.0180909	0.0212754	0.0307481	0.0472524	0
45639	india	0.0023503	0.00517394	0.00919448	0.00909887	0.0128659	0.0100392	0.00747565	0.00498109	0.00217419	0.00323026	0.891868	0.713906	0.842817	0.93793	0.925193	0.935335	0.956058	0.937561	0.903456	0.884167	0.00263526	0.00724738	0.0109092	0.00970101	0.0139062	0.0107332	0.00781925	0.00531281	0.00240653	0.00365345	0
45643	india	0.0428277	0.0125514	0.0168144	0.0175409	0.0148211	0.0135982	0.0199725	0.0238348	0.0775439	0.0670426	0.272926	0.370632	0.405948	0.385858	0.453209	0.40242	0.322341	0.339377	0.358643	0.324894	0.156921	0.033865	0.04142	0.0454595	0.0327025	0.0337911	0.0619607	0.0702312	0.216215	0.206352	0
45645	india	0.000218385	0.000181585	0.000244285	0.000217538	0.000158244	0.0003435	0.000164388	0.000204853	0.00030471	0.000137744	0.398366	0.283542	0.261673	0.318234	0.316102	0.295094	0.332703	0.330323	0.34156	0.379724	0.000548202	0.000640417	0.00093355	0.000683578	0.000500609	0.00116404	0.000494098	0.00062016	0.00089211	0.000362747	0
45647	india	0.00143847	0.00104578	0.0035764	0.00305117	0.004908	0.00255822	0.00296227	0.00166571	0.00219359	0.00116004	0.899822	0.564079	0.667832	0.816713	0.781326	0.819014	0.828154	0.841206	0.899936	0.919439	0.00159862	0.00185396	0.00535523	0.00373592	0.00628163	0.00312354	0.00357696	0.00198015	0.00243749	0.00126169	0
45649	india	3.34575e-05	0.000184166	0.00031922	0.000139595	0	0	0.000597158	0	0	5.84898e-05	0.0483583	0.00956802	0.0248928	0.0437257	0.0376394	0.0387739	0.0518045	0.049897	0.0714505	0.0618566	0.000691866	0.0192481	0.0128238	0.00319252	0	0	0.0115271	0	0	0.000945571	0
45661	india	0.01918	5.43093e-05	2.36551e-05	0.000112712	6.64927e-05	0.000153769	4.55685e-05	0.000231459	0	0.0123622	0.112883	0.000576646	0.000378481	0.000601136	0.000365728	0.000211433	0.000410098	0.0020172	0.000659472	0.0730322	0.169911	0.0941813	0.0625	0.187498	0.181809	0.727273	0.111116	0.114743	0	0.16927	0
45663	india	0.00125149	0.00045832	0.000569438	0.000759246	0.00089284	0.000636047	0.000860263	0.000598899	0.00114573	0.0010833	0.388914	0.217913	0.243975	0.310228	0.27241	0.260846	0.318921	0.422194	0.432358	0.480393	0.00321791	0.00210323	0.002334	0.00244738	0.00327756	0.0024384	0.00269742	0.00141854	0.00264995	0.00225503	1
45671	india	0.000134772	0.000158055	0.00010767	0.000213176	0.000306916	9.03394e-05	0.000352983	7.57215e-05	4.09344e-05	0.000101521	0.534066	0.187925	0.264397	0.282463	0.262547	0.255773	0.2936	0.33241	0.374824	0.402065	0.00025235	0.000841054	0.000407228	0.000754704	0.00116899	0.000353201	0.00120226	0.000227795	0.00010921	0.0002525	1
45673	india	3.77115e-06	2.88072e-05	4.10006e-05	3.04759e-05	8.78546e-05	0	1.16044e-05	1.28148e-05	0	0	0.0425196	0.123095	0.153604	0.0631338	0.10584	0.0588466	0.0334764	0.0450112	0.0314905	0.0305243	8.86921e-05	0.000234024	0.000266924	0.000482719	0.000830073	0	0.000346645	0.000284702	0	0	0
45783	india	0.00447967	0.00439487	0.00574305	0.00650209	0.00498264	0.0066098	0.00677946	0.00752429	0.00594365	0.00383923	0.75628	0.489255	0.561145	0.693094	0.674014	0.695538	0.673106	0.725502	0.837977	0.84424	0.00592329	0.00898278	0.0102345	0.00938126	0.00739249	0.00950315	0.0100719	0.0103712	0.00709286	0.00454756	1
45787	india	0.00158526	0.0025186	0.00357635	0.00528842	0.00546074	0.00881408	0.00361351	0.0033007	0.0025625	0.0025983	0.866724	0.422624	0.436725	0.550126	0.46491	0.51741	0.556963	0.659971	0.746079	0.787861	0.00182903	0.00595944	0.00818902	0.00961311	0.0117458	0.017035	0.00648789	0.00500129	0.00343462	0.00329792	0
45789	india	0.0033004	0.00513898	0.00403826	0.00330938	0.00341453	0.00340198	0.00215087	0.00426729	0.00321808	0.003477	0.695661	0.378742	0.443299	0.608403	0.547538	0.579584	0.644114	0.669048	0.720335	0.702845	0.00474427	0.0135685	0.00910957	0.00543945	0.00623616	0.00586969	0.00333926	0.00637814	0.00446747	0.00494704	0
45823	india	0.00057993	0.00244913	0.0028725	0.00177615	0.00376355	0.00151348	0.00095972	0.000259252	0.00211022	0	0.170962	0.39447	0.394319	0.326541	0.320471	0.30008	0.315672	0.380702	0.38797	0.30111	0.00339216	0.00620865	0.00728471	0.00543928	0.0117438	0.0050436	0.00304025	0.000680985	0.00543913	0	0
45829	india	0.0394657	0.0304784	0.0380733	0.0329337	0.0313009	0.0351527	0.031875	0.0336524	0.034565	0.0385098	0.789296	0.686066	0.743808	0.734529	0.763879	0.719072	0.731735	0.71466	0.777502	0.790396	0.0500011	0.0444248	0.051187	0.0448365	0.0409763	0.0488861	0.0435608	0.0470887	0.0444565	0.0487222	0
45835	india	0.00397222	0.00528132	0.00173592	0.0021778	0.00139876	0.00184963	0.00087525	0.00491114	0.00267681	0.00520026	0.166866	0.200289	0.103381	0.100874	0.099578	0.0962886	0.0937181	0.115417	0.154934	0.2096	0.0238049	0.0263684	0.0167915	0.0215894	0.0140469	0.0192092	0.00933917	0.0425514	0.0172771	0.0248103	0
45837	india	0.00264107	0.00748723	0.00373239	0.00577581	0.00283617	0.00339496	0.00703795	0.0116254	0.0085568	0.00338216	0.0718154	0.0915166	0.0788374	0.0845702	0.0759879	0.0746107	0.0937745	0.103332	0.0993379	0.101188	0.0367759	0.0818128	0.047343	0.068296	0.0373239	0.0455023	0.0750518	0.112506	0.0861383	0.0334244	0
45839	india	0.0244836	0.0694258	0.0805108	0.044472	0.0562411	0.0437498	0.0387778	0.0379629	0.0521554	0.0436398	0.457644	0.579449	0.577119	0.5173	0.506974	0.503985	0.499307	0.563301	0.622106	0.520123	0.0534992	0.119813	0.139505	0.0859694	0.110935	0.0868077	0.0776632	0.0673937	0.0838369	0.0839027	1
45843	india	0.000487173	0.000669197	0.00040592	0.000609457	0.000437439	0.00125959	0.000164826	0.000516729	0.000286854	0.000364613	0.633687	0.341078	0.392628	0.431758	0.402988	0.397605	0.439939	0.512176	0.492724	0.591256	0.000768791	0.00196201	0.00103385	0.00141157	0.00108549	0.00316793	0.000374657	0.00100889	0.00058218	0.000616675	0
45851	india	3.25586e-05	0.000338953	0.000131115	2.9357e-05	2.7205e-05	2.86963e-05	4.5383e-05	1.58249e-05	7.35276e-05	1.74709e-05	0.056886	0.00125019	0.00183678	0.00046788	0.000299261	0.000480673	0.000499161	0.000617201	0.00100484	0.00426294	0.000572349	0.271121	0.071383	0.0627449	0.0909072	0.0597002	0.0909187	0.0256398	0.0731731	0.00409832	1
45859	india	0.000302263	0.000188465	0.000195742	0.000126665	3.48105e-05	0.000103569	9.8904e-05	0.000272702	0.000242941	0.000182558	0.128637	0.0152194	0.0128039	0.0261367	0.0171589	0.0212432	0.0266172	0.0398861	0.0435546	0.0520713	0.00234974	0.0123832	0.0152877	0.00484624	0.00202871	0.00487542	0.0037158	0.00683701	0.00557784	0.00350593	0
[truncated: 2,070 more rows]
